# Supplementary material for: N-(2,6-Difluoro­benzo­yl)-P,P-bis­(pyrrolidin-1-yl)phosphinic amide
Source: Acta Crystallogr Sect E Struct Rep Online. 2011 Aug 27;67(Pt 9):o2444. doi: 10.1107/S1600536811033216 (PMC3200646; doi:10.1107/S1600536811033216)
Supplement: Supplementary file 1 [file e-67-o2444-sup1.cif]

##############################################################################
#                                                                            #
# This CIF contains the data in a paper accepted for publication in          #
# Acta Crystallographica Section E. It conforms to the requirements of       #
# Notes for Authors for Acta Crystallographica Section E, and has been       #
# peer reviewed under the auspices of the IUCr Commission on Journals.       #
#                                                                            #
# Full details of the Crystallographic Information File format               #
# are given in the paper "The Crystallographic Information File (CIF):       #
# a New Standard Archive File for Crystallography" by S. R. Hall, F. H.      #
# Allen and I. D. Brown [Acta Cryst. (1991), A47, 655-685].                  #
#                                                                            #
# The current version of the core CIF dictionary is obtainable from          #
# ftp://ftp.iucr.org/pub/cif_core.dic.                                       #
#                                                                            #
# Software is freely available for graphical display of the structure(s)     #
# in this CIF. For information consult the CIF software page                 #
# http://www.iucr.org/resources/cif/software.                                #
#                                                                            #
# This file may be used for bona fide research purposes within the           #
# scientific community so long as proper attribution is given to the journal # 
# article from which it was obtained.                                        #
#                                                                            #
##############################################################################
data_I
_audit_creation_method     SHELXL-97
_chemical_name_systematic
;
<i>N</i>-(2,6-Difluorobenzoyl)-<i>P</i>,<i>P</i>-bis(pyrrolidin-1-yl)phosphinic
amide
;
_chemical_name_common     ?
_chemical_formula_moiety     'C15 H20 F2 N3 O2 P'
_chemical_formula_sum     'C15 H20 F2 N3 O2 P'
_chemical_formula_iupac     'C15 H20 F2 N3 O2 P'
_chemical_formula_weight     343.31
_chemical_melting_point     ?
_symmetry_cell_setting     monoclinic
_symmetry_space_group_name_H-M     'P 21/n'
_symmetry_space_group_name_Hall     '-P 2yn'
loop_
    _symmetry_equiv_pos_as_xyz
    'x, y, z'
    '-x+1/2, y+1/2, -z+1/2'
    '-x, -y, -z'
    'x-1/2, -y-1/2, z-1/2'
_cell_length_a     10.286(3)
_cell_length_b     14.873(4)
_cell_length_c     10.917(3)
_cell_angle_alpha     90.00
_cell_angle_beta     99.296(3)
_cell_angle_gamma     90.00
_cell_volume     1648.3(7)
_cell_formula_units_Z     4
_cell_measurement_reflns_used     7152
_cell_measurement_theta_min     2.52
_cell_measurement_theta_max     27.86
_cell_measurement_temperature     100(2)
_exptl_crystal_description     block
_exptl_crystal_colour     colourless
_exptl_crystal_size_max     0.40
_exptl_crystal_size_mid     0.30
_exptl_crystal_size_min     0.25
_exptl_crystal_density_diffrn     1.383
_exptl_crystal_density_meas     ?
_exptl_crystal_density_method     'not measured'
_exptl_crystal_F_000     720
_exptl_absorpt_coefficient_mu     0.199
_exptl_absorpt_correction_type     multi-scan
_exptl_absorpt_process_details     '(SADABS; Sheldrick, 2004)'
_exptl_absorpt_correction_T_min     0.9245
_exptl_absorpt_correction_T_max     0.9518
_exptl_special_details
;
IR (KBr, \n, cm^-1^): 3062 (NH), 2846, 1684, 1622, 1465, 1442,
1284, 1218, 1181, 1092, 1008, 876, 800, 768, 708, 586.
;
_diffrn_ambient_temperature     100(2)
_diffrn_radiation_type     MoK\a
_diffrn_radiation_wavelength     0.71073
_diffrn_radiation_source     'fine-focus sealed tube'
_diffrn_radiation_monochromator     graphite
_diffrn_measurement_device_type     'Bruker APEXII CCD'
_diffrn_measurement_method     '\f and \w'
_diffrn_detector_area_resol_mean     ?
_diffrn_reflns_number     13279
_diffrn_reflns_av_R_equivalents     0.0426
_diffrn_reflns_av_sigmaI/netI     0.0430
_diffrn_reflns_theta_min     2.33
_diffrn_reflns_theta_max     27.89
_diffrn_reflns_theta_full     25.00
_diffrn_measured_fraction_theta_max     0.957
_diffrn_measured_fraction_theta_full     0.996
_diffrn_reflns_limit_h_min     -13
_diffrn_reflns_limit_h_max     13
_diffrn_reflns_limit_k_min     -19
_diffrn_reflns_limit_k_max     14
_diffrn_reflns_limit_l_min     -14
_diffrn_reflns_limit_l_max     14
_refine_special_details
;
Refinement of <i>F</i>^2^ against ALL reflections. The weighted <i>R</i>-factor
<i>wR</i> and goodness of fit <i>S</i> are based on <i>F</i>^2^, conventional
<i>R</i>-factors <i>R</i> are based on <i>F</i>, with <i>F</i> set to zero for
negative <i>F</i>^2^. The threshold expression of <i>F</i>^2^ >
\s(<i>F</i>^2^) is used only for calculating <i>R</i>-factors(gt) <i>etc</i>.
and is not relevant to the choice of reflections for refinement.
<i>R</i>-factors based on <i>F</i>^2^ are statistically about twice as large
as those based on <i>F</i>, and <i>R</i>- factors based on ALL data will be
even larger.
;
_reflns_number_total     3776
_reflns_number_gt     2953
_reflns_threshold_expression     I>2sigma(I)
_refine_ls_structure_factor_coef     Fsqd
_refine_ls_matrix_type     full
_refine_ls_R_factor_all     0.0633
_refine_ls_R_factor_gt     0.0469
_refine_ls_wR_factor_gt     0.1060
_refine_ls_wR_factor_ref     0.1188
_refine_ls_goodness_of_fit_ref     1.047
_refine_ls_restrained_S_all     1.050
_refine_ls_number_reflns     3776
_refine_ls_number_parameters     230
_refine_ls_number_restraints     7
_refine_ls_hydrogen_treatment     mixed
_refine_ls_weighting_scheme     calc
_refine_ls_weighting_details
         'calc w=1/[\s^2^(Fo^2^)+(0.0419P)^2^+1.0825P] where P=(Fo^2^+2Fc^2^)/3'
_atom_sites_solution_hydrogens     geom
_atom_sites_solution_primary     direct
_atom_sites_solution_secondary     difmap
_refine_ls_shift/su_max     0.000
_refine_ls_shift/su_mean     0.000
_refine_diff_density_max     0.394
_refine_diff_density_min     -0.410
_refine_ls_extinction_method     none
_refine_ls_extinction_coef     ?
loop_
    _atom_type_symbol
    _atom_type_description
    _atom_type_scat_dispersion_real
    _atom_type_scat_dispersion_imag
    _atom_type_scat_source
    'C' 'C' 0.0033 0.0016
                         'International Tables Vol C Tables 4.2.6.8 and 6.1.1.4'
    'H' 'H' 0.0000 0.0000
                         'International Tables Vol C Tables 4.2.6.8 and 6.1.1.4'
    'N' 'N' 0.0061 0.0033
                         'International Tables Vol C Tables 4.2.6.8 and 6.1.1.4'
    'O' 'O' 0.0106 0.0060
                         'International Tables Vol C Tables 4.2.6.8 and 6.1.1.4'
    'F' 'F' 0.0171 0.0103
                         'International Tables Vol C Tables 4.2.6.8 and 6.1.1.4'
    'P' 'P' 0.1023 0.0942
                         'International Tables Vol C Tables 4.2.6.8 and 6.1.1.4'
_computing_data_collection     'APEX2 (Bruker, 2005)'
_computing_cell_refinement     'SAINT (Bruker, 2005)'
_computing_data_reduction     'SAINT (Bruker, 2005)'
_computing_structure_solution     'SHELXS97 (Sheldrick, 2008)'
_computing_structure_refinement     'SHELXL97 (Sheldrick, 2008)'
_computing_molecular_graphics
            'SHELXTL (Sheldrick, 2008) and Mercury (Macrae <i>et al.</i>, 2008)'
_computing_publication_material
             'SHELXTL (Sheldrick, 2008) and enCIFer (Allen <i>et al.</i>, 2004)'
loop_
    _atom_site_type_symbol
    _atom_site_label
    _atom_site_fract_x
    _atom_site_fract_y
    _atom_site_fract_z
    _atom_site_U_iso_or_equiv
    _atom_site_adp_type
    _atom_site_calc_flag
    _atom_site_refinement_flags
    _atom_site_occupancy
    _atom_site_symmetry_multiplicity
    _atom_site_disorder_assembly
    _atom_site_disorder_group
    P P1 0.58132(4) 0.60634(4) 0.14444(5) 0.02623(15) Uani d . 1 1 . .
    F F1 0.06841(11) 0.66217(8) 0.14052(12) 0.0357(3) Uani d . 1 1 . .
    F F2 0.33806(10) 0.40553(8) 0.20332(11) 0.0333(3) Uani d . 1 1 . .
    O O1 0.34013(13) 0.65942(10) 0.26101(14) 0.0340(4) Uani d . 1 1 . .
    O O2 0.65277(12) 0.54022(11) 0.07877(12) 0.0322(4) Uani d . 1 1 . .
    N N1 0.42250(14) 0.57290(13) 0.12010(15) 0.0283(4) Uani d D 1 1 . .
    H H1A 0.402(2) 0.5349(12) 0.0604(16) 0.034 Uiso d D 1 1 . .
    N N2 0.64224(15) 0.60885(11) 0.29142(15) 0.0260(4) Uani d . 1 1 . .
    N N3 0.57871(16) 0.71092(14) 0.10109(18) 0.0396(5) Uani d . 1 1 A .
    C C1 0.08224(17) 0.57212(14) 0.15613(17) 0.0249(4) Uani d . 1 1 . .
    C C2 -0.02954(17) 0.52080(14) 0.15101(18) 0.0282(4) Uani d . 1 1 . .
    H H2A -0.1144 0.5478 0.1386 0.034 Uiso calc R 1 1 . .
    C C3 -0.01492(18) 0.42859(15) 0.16440(19) 0.0304(5) Uani d . 1 1 . .
    H H3A -0.0908 0.3919 0.1621 0.036 Uiso calc R 1 1 . .
    C C4 0.10900(19) 0.38887(14) 0.18117(18) 0.0284(4) Uani d . 1 1 . .
    H H4A 0.1190 0.3256 0.1904 0.034 Uiso calc R 1 1 . .
    C C5 0.21675(17) 0.44419(14) 0.18402(17) 0.0260(4) Uani d . 1 1 . .
    C C6 0.20909(16) 0.53694(13) 0.17294(16) 0.0225(4) Uani d . 1 1 . .
    C C7 0.32904(17) 0.59659(14) 0.18895(17) 0.0249(4) Uani d . 1 1 . .
    C C8 0.6309(2) 0.68401(14) 0.3773(2) 0.0328(5) Uani d . 1 1 . .
    H H8A 0.5548 0.7229 0.3452 0.039 Uiso calc R 1 1 . .
    H H8B 0.7120 0.7209 0.3900 0.039 Uiso calc R 1 1 . .
    C C9 0.6109(3) 0.63821(17) 0.4964(2) 0.0440(6) Uani d . 1 1 . .
    H H9A 0.5167 0.6244 0.4962 0.053 Uiso calc R 1 1 . .
    H H9B 0.6438 0.6761 0.5695 0.053 Uiso calc R 1 1 . .
    C C10 0.6916(3) 0.55236(17) 0.4966(2) 0.0450(6) Uani d . 1 1 . .
    H H10A 0.6603 0.5057 0.5497 0.054 Uiso calc R 1 1 . .
    H H10B 0.7862 0.5641 0.5265 0.054 Uiso calc R 1 1 . .
    C C11 0.6688(2) 0.52362(14) 0.36086(18) 0.0334(5) Uani d . 1 1 . .
    H H11A 0.7477 0.4934 0.3391 0.040 Uiso calc R 1 1 . .
    H H11B 0.5926 0.4823 0.3431 0.040 Uiso calc R 1 1 . .
    C C12 0.7037(2) 0.75855(18) 0.0940(3) 0.0512(7) Uani d D 1 1 . .
    H H12A 0.7311 0.7953 0.1693 0.061 Uiso calc PR 0.746(8) 1 A 1
    H H12B 0.7748 0.7152 0.0857 0.061 Uiso calc PR 0.746(8) 1 A 1
    H H12C 0.7680 0.7205 0.0597 0.061 Uiso d PR 0.254(8) 1 A 2
    H H12D 0.7447 0.7840 0.1748 0.061 Uiso d PR 0.254(8) 1 A 2
    C C13 0.6757(6) 0.8164(5) -0.0173(6) 0.0601(19) Uani d PD 0.746(8) 1 A 1
    H H13A 0.6871 0.7829 -0.0933 0.072 Uiso calc PR 0.746(8) 1 A 1
    H H13B 0.7335 0.8700 -0.0094 0.072 Uiso calc PR 0.746(8) 1 A 1
    C C14 0.5338(4) 0.8424(3) -0.0195(4) 0.0520(13) Uani d PD 0.746(8) 1 A 1
    H H14A 0.4933 0.8646 -0.1024 0.062 Uiso calc PR 0.746(8) 1 A 1
    H H14B 0.5252 0.8890 0.0434 0.062 Uiso calc PR 0.746(8) 1 A 1
    C C13A 0.6387(15) 0.8325(12) 0.0017(13) 0.043(4) Uani d PD 0.254(8) 1 A 2
    H H13C 0.6062 0.8819 0.0495 0.051 Uiso calc PR 0.254(8) 1 A 2
    H H13D 0.7061 0.8577 -0.0438 0.051 Uiso calc PR 0.254(8) 1 A 2
    C C14A 0.5278(10) 0.7968(8) -0.0887(9) 0.048(3) Uani d PD 0.254(8) 1 A 2
    H H14C 0.5559 0.7543 -0.1492 0.057 Uiso calc PR 0.254(8) 1 A 2
    H H14D 0.4704 0.8443 -0.1318 0.057 Uiso calc PR 0.254(8) 1 A 2
    C C15 0.4701(2) 0.7512(2) 0.0127(3) 0.0557(8) Uani d D 1 1 . .
    H H15A 0.3910 0.7613 0.0518 0.067 Uiso calc PR 0.746(8) 1 A 1
    H H15B 0.4462 0.7131 -0.0620 0.067 Uiso calc PR 0.746(8) 1 A 1
    H H15C 0.4195 0.7936 0.0565 0.067 Uiso d PR 0.254(8) 1 A 2
    H H15D 0.4095 0.7034 -0.0250 0.067 Uiso d PR 0.254(8) 1 A 2
loop_
    _atom_site_aniso_label
    _atom_site_aniso_U_11
    _atom_site_aniso_U_22
    _atom_site_aniso_U_33
    _atom_site_aniso_U_12
    _atom_site_aniso_U_13
    _atom_site_aniso_U_23
    P1 0.0153(2) 0.0358(3) 0.0272(3) -0.00273(19) 0.00216(18) 0.0048(2)
    F1 0.0267(6) 0.0268(7) 0.0548(8) 0.0024(5) 0.0109(5) -0.0006(6)
    F2 0.0230(5) 0.0356(7) 0.0407(7) 0.0057(5) 0.0034(5) 0.0040(5)
    O1 0.0278(7) 0.0339(9) 0.0410(8) -0.0075(6) 0.0079(6) -0.0103(7)
    O2 0.0182(6) 0.0502(10) 0.0279(7) -0.0018(6) 0.0030(5) -0.0034(7)
    N1 0.0187(7) 0.0436(11) 0.0230(8) -0.0054(7) 0.0046(6) -0.0037(8)
    N2 0.0261(8) 0.0215(9) 0.0284(8) -0.0003(6) -0.0019(6) 0.0007(7)
    N3 0.0218(8) 0.0465(12) 0.0508(12) 0.0006(8) 0.0067(7) 0.0229(10)
    C1 0.0244(8) 0.0237(10) 0.0277(9) 0.0011(7) 0.0079(7) -0.0022(8)
    C2 0.0179(8) 0.0351(12) 0.0325(10) -0.0003(8) 0.0067(7) -0.0042(9)
    C3 0.0251(9) 0.0355(12) 0.0318(10) -0.0099(8) 0.0083(8) -0.0042(9)
    C4 0.0305(9) 0.0264(11) 0.0291(10) -0.0035(8) 0.0074(8) 0.0001(8)
    C5 0.0215(8) 0.0323(11) 0.0242(9) 0.0032(8) 0.0035(7) 0.0001(8)
    C6 0.0180(8) 0.0289(11) 0.0213(9) -0.0024(7) 0.0055(7) -0.0018(8)
    C7 0.0189(8) 0.0306(11) 0.0250(9) -0.0026(7) 0.0027(7) 0.0014(8)
    C8 0.0306(10) 0.0233(11) 0.0408(12) 0.0019(8) -0.0047(8) -0.0049(9)
    C9 0.0621(15) 0.0340(13) 0.0371(12) 0.0038(11) 0.0115(11) -0.0074(10)
    C10 0.0674(16) 0.0360(14) 0.0287(11) 0.0082(12) -0.0009(11) -0.0024(10)
    C11 0.0458(12) 0.0254(11) 0.0272(10) 0.0066(9) 0.0004(9) -0.0005(9)
    C12 0.0343(11) 0.0389(15) 0.085(2) -0.0063(10) 0.0237(12) 0.0122(14)
    C13 0.091(4) 0.038(3) 0.064(3) -0.025(3) 0.052(3) -0.008(2)
    C14 0.081(3) 0.040(2) 0.036(2) -0.0016(19) 0.0119(19) 0.0143(18)
    C13A 0.048(8) 0.046(9) 0.035(7) -0.004(6) 0.010(6) 0.013(6)
    C14A 0.072(7) 0.037(6) 0.032(6) 0.001(5) 0.004(5) 0.007(5)
    C15 0.0462(13) 0.068(2) 0.0523(16) 0.0092(13) 0.0052(12) 0.0353(14)
_geom_special_details
;
All e.s.d.'s (except the e.s.d. in the dihedral angle between two l.s. planes)
are estimated using the full covariance matrix. The cell e.s.d.'s are taken
into account individually in the estimation of e.s.d.'s in distances, angles
and torsion angles; correlations between e.s.d.'s in cell parameters are only
used when they are defined by crystal symmetry. An approximate (isotropic)
treatment of cell e.s.d.'s is used for estimating e.s.d.'s involving l.s.
planes.
;
loop_
    _geom_bond_atom_site_label_1
    _geom_bond_atom_site_label_2
    _geom_bond_site_symmetry_2
    _geom_bond_distance
    _geom_bond_publ_flag
    P1 O2 . 1.4803(16) ?
    P1 N3 . 1.625(2) ?
    P1 N2 . 1.6261(17) ?
    P1 N1 . 1.6872(16) ?
    F1 C1 . 1.355(2) ?
    F2 C5 . 1.359(2) ?
    O1 C7 . 1.215(2) ?
    N1 C7 . 1.359(2) ?
    N1 H1A . 0.863(9) ?
    N2 C8 . 1.476(3) ?
    N2 C11 . 1.480(3) ?
    N3 C15 . 1.480(3) ?
    N3 C12 . 1.481(3) ?
    C1 C2 . 1.374(3) ?
    C1 C6 . 1.390(2) ?
    C2 C3 . 1.385(3) ?
    C2 H2A . 0.9500 ?
    C3 C4 . 1.390(3) ?
    C3 H3A . 0.9500 ?
    C4 C5 . 1.377(3) ?
    C4 H4A . 0.9500 ?
    C5 C6 . 1.386(3) ?
    C6 C7 . 1.507(2) ?
    C8 C9 . 1.512(3) ?
    C8 H8A . 0.9900 ?
    C8 H8B . 0.9900 ?
    C9 C10 . 1.523(3) ?
    C9 H9A . 0.9900 ?
    C9 H9B . 0.9900 ?
    C10 C11 . 1.524(3) ?
    C10 H10A . 0.9900 ?
    C10 H10B . 0.9900 ?
    C11 H11A . 0.9900 ?
    C11 H11B . 0.9900 ?
    C12 C13 . 1.479(7) ?
    C12 C13A . 1.566(14) ?
    C12 H12A . 0.9900 ?
    C12 H12B . 0.9900 ?
    C12 H12C . 0.9891 ?
    C12 H12D . 0.9903 ?
    C13 C14 . 1.507(7) ?
    C13 H13A . 0.9900 ?
    C13 H13B . 0.9900 ?
    C14 C15 . 1.571(4) ?
    C14 H14A . 0.9900 ?
    C14 H14B . 0.9900 ?
    C13A C14A . 1.481(15) ?
    C13A H13C . 0.9900 ?
    C13A H13D . 0.9900 ?
    C14A C15 . 1.500(9) ?
    C14A H14C . 0.9900 ?
    C14A H14D . 0.9900 ?
    C15 H15A . 0.9900 ?
    C15 H15B . 0.9900 ?
    C15 H15C . 0.9892 ?
    C15 H15D . 0.9898 ?
loop_
    _geom_angle_atom_site_label_1
    _geom_angle_atom_site_label_2
    _geom_angle_atom_site_label_3
    _geom_angle_site_symmetry_1
    _geom_angle_site_symmetry_3
    _geom_angle
    _geom_angle_publ_flag
    O2 P1 N3 . . 118.75(10) ?
    O2 P1 N2 . . 110.54(8) ?
    N3 P1 N2 . . 104.53(10) ?
    O2 P1 N1 . . 105.77(9) ?
    N3 P1 N1 . . 105.44(9) ?
    N2 P1 N1 . . 111.79(8) ?
    C7 N1 P1 . . 126.16(14) ?
    C7 N1 H1A . . 118.4(15) ?
    P1 N1 H1A . . 115.3(15) ?
    C8 N2 C11 . . 110.53(16) ?
    C8 N2 P1 . . 125.92(13) ?
    C11 N2 P1 . . 119.72(13) ?
    C15 N3 C12 . . 110.05(19) ?
    C15 N3 P1 . . 123.53(17) ?
    C12 N3 P1 . . 119.96(15) ?
    F1 C1 C2 . . 118.29(16) ?
    F1 C1 C6 . . 117.78(16) ?
    C2 C1 C6 . . 123.90(19) ?
    C1 C2 C3 . . 118.04(17) ?
    C1 C2 H2A . . 121.0 ?
    C3 C2 H2A . . 121.0 ?
    C2 C3 C4 . . 121.09(18) ?
    C2 C3 H3A . . 119.5 ?
    C4 C3 H3A . . 119.5 ?
    C5 C4 C3 . . 117.83(19) ?
    C5 C4 H4A . . 121.1 ?
    C3 C4 H4A . . 121.1 ?
    F2 C5 C4 . . 117.79(18) ?
    F2 C5 C6 . . 118.20(16) ?
    C4 C5 C6 . . 123.97(17) ?
    C5 C6 C1 . . 115.16(16) ?
    C5 C6 C7 . . 122.82(16) ?
    C1 C6 C7 . . 121.82(18) ?
    O1 C7 N1 . . 123.83(17) ?
    O1 C7 C6 . . 121.16(17) ?
    N1 C7 C6 . . 114.99(17) ?
    N2 C8 C9 . . 103.94(17) ?
    N2 C8 H8A . . 111.0 ?
    C9 C8 H8A . . 111.0 ?
    N2 C8 H8B . . 111.0 ?
    C9 C8 H8B . . 111.0 ?
    H8A C8 H8B . . 109.0 ?
    C8 C9 C10 . . 103.24(19) ?
    C8 C9 H9A . . 111.1 ?
    C10 C9 H9A . . 111.1 ?
    C8 C9 H9B . . 111.1 ?
    C10 C9 H9B . . 111.1 ?
    H9A C9 H9B . . 109.1 ?
    C9 C10 C11 . . 103.61(18) ?
    C9 C10 H10A . . 111.0 ?
    C11 C10 H10A . . 111.0 ?
    C9 C10 H10B . . 111.0 ?
    C11 C10 H10B . . 111.0 ?
    H10A C10 H10B . . 109.0 ?
    N2 C11 C10 . . 104.16(17) ?
    N2 C11 H11A . . 110.9 ?
    C10 C11 H11A . . 110.9 ?
    N2 C11 H11B . . 110.9 ?
    C10 C11 H11B . . 110.9 ?
    H11A C11 H11B . . 108.9 ?
    C13 C12 N3 . . 105.4(3) ?
    N3 C12 C13A . . 94.9(6) ?
    C13 C12 H12A . . 110.7 ?
    N3 C12 H12A . . 110.7 ?
    C13A C12 H12A . . 100.4 ?
    C13 C12 H12B . . 110.7 ?
    N3 C12 H12B . . 110.7 ?
    C13A C12 H12B . . 130.1 ?
    H12A C12 H12B . . 108.8 ?
    C13 C12 H12C . . 94.3 ?
    N3 C12 H12C . . 112.7 ?
    C13A C12 H12C . . 113.6 ?
    H12A C12 H12C . . 120.9 ?
    C13 C12 H12D . . 120.5 ?
    N3 C12 H12D . . 112.6 ?
    C13A C12 H12D . . 112.4 ?
    H12B C12 H12D . . 96.8 ?
    H12C C12 H12D . . 110.0 ?
    C12 C13 C14 . . 102.8(4) ?
    C12 C13 H13A . . 111.2 ?
    C14 C13 H13A . . 111.2 ?
    C12 C13 H13B . . 111.2 ?
    C14 C13 H13B . . 111.2 ?
    H13A C13 H13B . . 109.1 ?
    C13 C14 C15 . . 102.3(4) ?
    C13 C14 H14A . . 111.3 ?
    C15 C14 H14A . . 111.3 ?
    C13 C14 H14B . . 111.3 ?
    C15 C14 H14B . . 111.3 ?
    H14A C14 H14B . . 109.2 ?
    C14A C13A C12 . . 112.3(12) ?
    C14A C13A H13C . . 109.1 ?
    C12 C13A H13C . . 109.1 ?
    C14A C13A H13D . . 109.1 ?
    C12 C13A H13D . . 109.1 ?
    H13C C13A H13D . . 107.9 ?
    C13A C14A C15 . . 91.4(9) ?
    C13A C14A H14C . . 113.4 ?
    C15 C14A H14C . . 113.4 ?
    C13A C14A H14D . . 113.4 ?
    C15 C14A H14D . . 113.4 ?
    H14C C14A H14D . . 110.7 ?
    N3 C15 C14A . . 108.5(4) ?
    N3 C15 C14 . . 101.4(2) ?
    N3 C15 H15A . . 111.5 ?
    C14A C15 H15A . . 134.5 ?
    C14 C15 H15A . . 111.5 ?
    N3 C15 H15B . . 111.5 ?
    C14A C15 H15B . . 74.1 ?
    C14 C15 H15B . . 111.5 ?
    H15A C15 H15B . . 109.3 ?
    N3 C15 H15C . . 110.1 ?
    C14A C15 H15C . . 111.7 ?
    C14 C15 H15C . . 80.1 ?
    H15B C15 H15C . . 133.1 ?
    N3 C15 H15D . . 109.8 ?
    C14A C15 H15D . . 108.4 ?
    C14 C15 H15D . . 141.7 ?
    H15A C15 H15D . . 77.4 ?
    H15C C15 H15D . . 108.3 ?
loop_
    _geom_torsion_atom_site_label_1
    _geom_torsion_atom_site_label_2
    _geom_torsion_atom_site_label_3
    _geom_torsion_atom_site_label_4
    _geom_torsion_site_symmetry_1
    _geom_torsion_site_symmetry_2
    _geom_torsion_site_symmetry_3
    _geom_torsion_site_symmetry_4
    _geom_torsion
    _geom_torsion_publ_flag
    O2 P1 N1 C7 . . . . 160.11(17) ?
    N3 P1 N1 C7 . . . . -73.26(19) ?
    N2 P1 N1 C7 . . . . 39.7(2) ?
    O2 P1 N2 C8 . . . . 157.70(16) ?
    N3 P1 N2 C8 . . . . 28.81(18) ?
    N1 P1 N2 C8 . . . . -84.76(18) ?
    O2 P1 N2 C11 . . . . -46.49(17) ?
    N3 P1 N2 C11 . . . . -175.38(15) ?
    N1 P1 N2 C11 . . . . 71.05(17) ?
    O2 P1 N3 C15 . . . . 95.4(2) ?
    N2 P1 N3 C15 . . . . -140.9(2) ?
    N1 P1 N3 C15 . . . . -22.9(2) ?
    O2 P1 N3 C12 . . . . -53.6(2) ?
    N2 P1 N3 C12 . . . . 70.2(2) ?
    N1 P1 N3 C12 . . . . -171.80(19) ?
    F1 C1 C2 C3 . . . . 178.66(18) ?
    C6 C1 C2 C3 . . . . 0.5(3) ?
    C1 C2 C3 C4 . . . . -0.7(3) ?
    C2 C3 C4 C5 . . . . 0.0(3) ?
    C3 C4 C5 F2 . . . . 178.50(17) ?
    C3 C4 C5 C6 . . . . 0.9(3) ?
    F2 C5 C6 C1 . . . . -178.62(16) ?
    C4 C5 C6 C1 . . . . -1.1(3) ?
    F2 C5 C6 C7 . . . . -3.8(3) ?
    C4 C5 C6 C7 . . . . 173.80(18) ?
    F1 C1 C6 C5 . . . . -177.82(17) ?
    C2 C1 C6 C5 . . . . 0.3(3) ?
    F1 C1 C6 C7 . . . . 7.3(3) ?
    C2 C1 C6 C7 . . . . -174.62(18) ?
    P1 N1 C7 O1 . . . . 16.1(3) ?
    P1 N1 C7 C6 . . . . -162.13(14) ?
    C5 C6 C7 O1 . . . . -126.8(2) ?
    C1 C6 C7 O1 . . . . 47.8(3) ?
    C5 C6 C7 N1 . . . . 51.5(2) ?
    C1 C6 C7 N1 . . . . -133.96(19) ?
    C11 N2 C8 C9 . . . . -16.4(2) ?
    P1 N2 C8 C9 . . . . 141.28(16) ?
    N2 C8 C9 C10 . . . . 33.4(2) ?
    C8 C9 C10 C11 . . . . -38.2(2) ?
    C8 N2 C11 C10 . . . . -7.4(2) ?
    P1 N2 C11 C10 . . . . -166.62(15) ?
    C9 C10 C11 N2 . . . . 28.0(2) ?
    C15 N3 C12 C13 . . . . -11.0(4) ?
    P1 N3 C12 C13 . . . . 141.7(3) ?
    C15 N3 C12 C13A . . . . 5.5(7) ?
    P1 N3 C12 C13A . . . . 158.3(6) ?
    N3 C12 C13 C14 . . . . 33.6(5) ?
    C13A C12 C13 C14 . . . . -25(2) ?
    C12 C13 C14 C15 . . . . -42.7(5) ?
    C13 C12 C13A C14A . . . . 89(3) ?
    N3 C12 C13A C14A . . . . -35.5(12) ?
    C12 C13A C14A C15 . . . . 47.7(13) ?
    C12 N3 C15 C14A . . . . 23.9(6) ?
    P1 N3 C15 C14A . . . . -127.7(5) ?
    C12 N3 C15 C14 . . . . -15.1(3) ?
    P1 N3 C15 C14 . . . . -166.7(2) ?
    C13A C14A C15 N3 . . . . -40.9(10) ?
    C13A C14A C15 C14 . . . . 44.1(8) ?
    C13 C14 C15 N3 . . . . 35.1(4) ?
    C13 C14 C15 C14A . . . . -70.4(8) ?
loop_
    _geom_hbond_atom_site_label_D
    _geom_hbond_atom_site_label_H
    _geom_hbond_atom_site_label_A
    _geom_hbond_site_symmetry_A
    _geom_hbond_distance_DH
    _geom_hbond_distance_HA
    _geom_hbond_distance_DA
    _geom_hbond_angle_DHA
    N1 H1A O2 3_665 0.863(9) 1.896(10) 2.757(2) 175(2)
data_global
_journal_date_recd_electronic     2011-08-03
_journal_date_accepted     2011-08-16
_journal_name_full     'Acta Crystallographica, Section E'
_journal_year     2011
_journal_volume     67
_journal_issue      9
_journal_page_first     o2444
_journal_page_last     o2444
_journal_paper_category     QO
_journal_coeditor_code     JJ2098
_publ_contact_author_name     'Mehrdad Pourayoubi'
_publ_contact_author_address
;
Department of Chemistry, Ferdowsi University of Mashhad, Mashhad, 91779, Iran
;
_publ_contact_author_email     mehrdad_pourayoubi@yahoo.com
_publ_contact_author_fax     '(+98)-511-8796416'
_publ_contact_author_phone     '(+98)-511-8795457'
_publ_section_title
;
<i>N</i>-(2,6-Difluorobenzoyl)-<i>P</i>,<i>P</i>-bis(pyrrolidin-1-yl)phosphinic
amide
;
loop_
    _publ_author_name
    _publ_author_address
    'Pourayoubi, Mehrdad'
;
Department of Chemistry, Ferdowsi University of Mashhad, Mashhad, 91779, Iran
;
    'Tarahhomi, Atekeh'
;
Department of Chemistry, Ferdowsi University of Mashhad, Mashhad, 91779, Iran
;
    'Rheingold, Arnold L.'
;
Department of Chemistry, University of California, San Diego, 9500 Gilman
Drive, La Jolla, CA 92093, USA
;
    'Golen, James A.'
;
Department of Chemistry, University of California, San Diego, 9500 Gilman
Drive, La Jolla, CA 92093, USA
;
