# Supplementary material for: N-(2,6-Difluoro­benzo­yl)-P,P-bis­(pyrrolidin-1-yl)phosphinic amide
Source: Acta Crystallogr Sect E Struct Rep Online. 2011 Aug 27;67(Pt 9):o2444. doi: 10.1107/S1600536811033216 (PMC3200646; doi:10.1107/S1600536811033216)
Supplement: Supplementary file 2 [file e-67-o2444-Isup2.hkl]

# 
# h,k,l, Fc-squared, Fo-squared, sigma(Fo-squared) and status flag 
# 
data_I
_shelx_title ' atar09_0m in P2(1)/n' 
_shelx_refln_list_code          4 
_shelx_F_calc_maximum      189.68 
_exptl_crystal_F_000       720.00 
_reflns_d_resolution_high  0.7597 
 
loop_ 
 _symmetry_equiv_pos_as_xyz 
 'x, y, z' 
 '-x+1/2, y+1/2, -z+1/2' 
 '-x, -y, -z' 
 'x-1/2, -y-1/2, z-1/2' 
 
_cell_length_a    10.2865 
_cell_length_b    14.8731 
_cell_length_c    10.9173 
_cell_angle_alpha  90.000 
_cell_angle_beta   99.296 
_cell_angle_gamma  90.000 
 
_shelx_F_squared_multiplier     1.000 
 
loop_ 
 _refln_index_h 
 _refln_index_k 
 _refln_index_l 
 _refln_F_squared_calc 
 _refln_F_squared_meas 
 _refln_F_squared_sigma 
 _refln_observed_status 
   2   0   0      599.26      466.16      9.91 o 
   4   0   0     8440.32     8476.18    125.84 o 
   6   0   0        2.57        0.26      1.09 o 
   8   0   0     1436.15     1398.03     41.88 o 
  10   0   0        0.07        0.70      2.60 o 
  12   0   0      731.82      858.32     44.23 o 
   1   1   0     2389.93     2418.66     30.73 o 
   2   1   0    15728.36    15293.48    162.38 o 
   3   1   0    16578.31    16025.50    171.22 o 
   4   1   0      760.83      774.32     12.09 o 
   5   1   0     1161.82     1230.81     17.96 o 
   6   1   0       49.02       46.87      2.65 o 
   7   1   0      516.24      494.02     14.19 o 
   8   1   0      319.57      304.21     11.39 o 
   9   1   0     1432.89     1413.86     31.41 o 
  10   1   0      276.75      270.99     12.17 o 
  11   1   0      236.04      260.81     12.38 o 
  12   1   0       86.61       83.51      8.15 o 
  13   1   0      489.53      520.45     34.85 o 
   0   2   0     3902.49     3819.37    110.96 o 
   1   2   0     3512.97     3422.39     44.67 o 
   2   2   0     1195.97     1183.27     18.00 o 
   3   2   0      941.57      907.76     14.47 o 
   4   2   0       79.50       70.82      3.19 o 
   5   2   0     1396.75     1489.34     20.93 o 
   6   2   0      315.43      368.04      8.70 o 
   7   2   0      765.96      813.64     19.67 o 
   8   2   0        5.76        6.71      1.73 o 
   9   2   0        5.92        6.59      1.66 o 
  10   2   0        2.07        2.22      1.75 o 
  11   2   0        3.44        4.28      2.61 o 
  12   2   0       49.65       53.60      6.13 o 
  13   2   0        0.01       -4.93      4.93 o 
   1   3   0      266.60      308.72      7.60 o 
   2   3   0     3718.44     3520.96     43.69 o 
   3   3   0      168.47      149.34      5.27 o 
   4   3   0       77.79       48.74      3.11 o 
   5   3   0       28.65       19.47      2.09 o 
   6   3   0       84.39      108.52      5.25 o 
   7   3   0        0.68        0.58      0.96 o 
   8   3   0      209.40      200.10      9.07 o 
   9   3   0       95.28       94.34      6.28 o 
  10   3   0      177.56      176.09      9.79 o 
  11   3   0        0.06       -1.53      2.26 o 
  12   3   0       21.52       11.38      3.63 o 
  13   3   0       12.39        7.32      7.32 o 
   0   4   0     5451.08     5019.88    101.14 o 
   1   4   0     5324.78     5558.59     72.12 o 
   2   4   0     1305.17     1280.02     20.78 o 
   3   4   0      166.77      179.55      5.69 o 
   4   4   0     5324.60     5711.10     76.26 o 
   5   4   0      841.40      931.46     26.64 o 
   6   4   0      461.95      464.16     13.61 o 
   7   4   0      692.47      735.98     20.92 o 
   8   4   0       29.79       32.15      3.28 o 
   9   4   0       25.45       16.50      2.76 o 
  10   4   0        1.31        1.54      2.13 o 
  11   4   0      149.01      168.62     10.68 o 
  12   4   0      581.73      660.62     27.41 o 
   1   5   0     1838.76     1686.00     30.81 o 
   2   5   0        2.75        4.75      1.18 o 
   3   5   0      405.97      415.85      9.92 o 
   4   5   0     5902.08     6009.45     80.00 o 
   5   5   0        2.35       14.32      1.77 o 
   6   5   0       43.39       39.43      3.82 o 
   7   5   0      297.13      243.47     10.94 o 
   8   5   0      136.60      172.88      9.82 o 
   9   5   0      299.73      262.81     11.91 o 
  10   5   0       16.60       14.12      4.41 o 
  11   5   0       84.50       91.78      8.36 o 
  12   5   0       11.81        8.13      5.33 o 
   0   6   0     1970.77     1993.09     44.18 o 
   1   6   0        8.48       11.81      1.97 o 
   2   6   0        1.97        0.46      0.88 o 
   3   6   0      868.32      862.82     16.67 o 
   4   6   0        0.01       -0.24      0.85 o 
   5   6   0      206.91      202.62      8.55 o 
   6   6   0      192.85      174.71      8.15 o 
   7   6   0      435.33      408.44     15.43 o 
   8   6   0      114.38       96.84      7.07 o 
   9   6   0      360.10      349.89     15.48 o 
  10   6   0      262.24      216.65     12.45 o 
  11   6   0        2.55        5.00      2.83 o 
  12   6   0      240.88      254.99     15.83 o 
   1   7   0      410.70      420.56     11.51 o 
   2   7   0        6.46       14.10      2.07 o 
   3   7   0      117.59      148.28      6.44 o 
   4   7   0      233.59      207.19      7.91 o 
   5   7   0      308.11      311.21     11.48 o 
   6   7   0        0.99        1.38      1.27 o 
   7   7   0      135.13      118.98      7.86 o 
   8   7   0      185.31      230.20     13.26 o 
   9   7   0      214.20      170.47     11.70 o 
  10   7   0      105.81       92.77      8.84 o 
  11   7   0        0.47       -2.81      2.81 o 
  12   7   0       11.09       21.37      6.87 o 
   0   8   0      172.39      242.05     13.13 o 
   1   8   0      763.56      827.91     18.55 o 
   2   8   0      135.22      136.02      6.83 o 
   3   8   0     1570.23     1623.39     32.07 o 
   4   8   0       19.09       16.95      2.52 o 
   5   8   0      137.21      138.03      7.50 o 
   6   8   0       22.95       25.41      5.08 o 
   7   8   0      113.59       97.90      8.01 o 
   8   8   0        5.99        5.14      2.31 o 
   9   8   0      278.09      273.89     15.47 o 
  10   8   0        0.88        3.97      2.86 o 
  11   8   0      191.00      171.43     12.62 o 
   1   9   0     2172.56     2295.04     45.66 o 
   2   9   0       35.83       24.23      3.74 o 
   3   9   0       29.24       36.19      3.79 o 
   4   9   0      460.72      453.07     16.55 o 
   5   9   0      268.34      233.41     11.40 o 
   6   9   0       30.12       29.20      3.64 o 
   7   9   0      894.36      914.73     30.86 o 
   8   9   0       89.28       56.52      6.48 o 
   9   9   0       51.29       48.06      7.04 o 
  10   9   0       16.11       12.38      6.70 o 
  11   9   0       84.57       66.48      9.78 o 
   0  10   0       19.95       17.98      4.51 o 
   1  10   0      865.97      868.96     24.32 o 
   2  10   0      121.29      123.60      8.46 o 
   3  10   0     2704.68     2716.49     61.15 o 
   4  10   0      792.88      796.96     32.61 o 
   5  10   0      108.46      106.18      8.89 o 
   6  10   0      106.95       99.38      8.48 o 
   7  10   0       28.49       11.40      3.42 o 
   8  10   0        0.27        2.80      2.82 o 
   9  10   0       44.66       55.44      7.61 o 
  10  10   0        1.17       -1.28      3.73 o 
  11  10   0      187.41      181.05     19.29 o 
   1  11   0       48.73       51.35      5.93 o 
   2  11   0      623.83      606.39     26.82 o 
   3  11   0      238.01      226.76     23.79 o 
   4  11   0      130.26      132.90     11.76 o 
   5  11   0       26.10       14.74      5.36 o 
   6  11   0       38.04       28.49      5.59 o 
   7  11   0       28.82       25.26      6.75 o 
   8  11   0       11.52       12.66      4.27 o 
   9  11   0        0.00       -2.42      4.10 o 
  10  11   0      212.48      240.20     18.79 o 
   0  12   0      153.90      186.42     17.40 o 
   1  12   0      613.36      614.01     38.42 o 
   2  12   0      160.42      167.05     14.00 o 
   3  12   0     2001.15     2149.69     95.11 o 
   4  12   0        0.17        4.97      3.55 o 
   5  12   0        3.64        2.97      2.90 o 
   6  12   0       38.39       38.87      7.24 o 
   7  12   0        0.25        5.93     12.90 o 
   8  12   0       15.41       10.46      6.97 o 
   9  12   0        2.58       -4.44      4.44 o 
  10  12   0       22.24       23.09      5.69 o 
   1  13   0      584.70      572.13     28.03 o 
   2  13   0      222.59      208.02     16.27 o 
   3  13   0       17.50        7.18     11.55 o 
   4  13   0       26.49       19.17      5.46 o 
   5  13   0       77.41       77.32     10.20 o 
   6  13   0        7.87        1.60      4.17 o 
   7  13   0        9.93       11.30      5.29 o 
   8  13   0       67.87       91.43     12.65 o 
   9  13   0       36.44       37.51      7.78 o 
   0  14   0     1039.28     1037.94     73.54 o 
   1  14   0      254.64      238.44     23.17 o 
   2  14   0      143.31      114.15     15.98 o 
   3  14   0       35.10       27.06      6.17 o 
   4  14   0      283.67      282.35     20.07 o 
   5  14   0        0.59       -2.03      4.02 o 
   6  14   0       37.86       32.83     13.24 o 
   7  14   0        7.21       -1.38      4.51 o 
   8  14   0       17.13       29.01      8.19 o 
   9  14   0       29.11       26.84      9.06 o 
   1  15   0       78.33       87.70     14.02 o 
   2  15   0       81.70       66.86     12.64 o 
   3  15   0      172.39      183.96     46.01 o 
   4  15   0       40.88       40.08      8.01 o 
   5  15   0        4.59        2.48      4.88 o 
   6  15   0        1.69       -1.36      4.42 o 
   7  15   0       69.03       58.32     11.34 o 
   8  15   0       13.58        9.06      6.62 o 
   0  16   0      181.67      164.16     28.23 o 
   1  16   0       64.76       52.82     11.02 o 
   2  16   0        0.00        2.78      5.26 o 
   3  16   0      179.70      186.09     21.37 o 
   4  16   0       50.83       53.09     11.71 o 
   5  16   0        3.66       -7.67      7.67 o 
   6  16   0       32.22       44.61     14.99 o 
   7  16   0       99.37      110.49     17.78 o 
   1  17   0        6.91       12.39      5.26 o 
   2  17   0       58.57       78.84     13.30 o 
   3  17   0      107.83      116.34     17.31 o 
   4  17   0      178.21      217.49     33.46 o 
   5  17   0        2.31       -6.62      9.41 o 
   0  18   0      106.71      106.65     22.31 o 
   1  18   0        7.40        3.94      6.64 o 
   2  18   0        6.80        9.47      6.69 o 
   3  18   0       42.04       57.58     11.55 o 
   1  19   0       36.15       44.53      9.41 o 
   2  19   0        2.25        0.00      9.76 o 
   3  19   0        9.72        3.14      9.06 o 
 -13   0   1      311.08      323.79     36.25 o 
 -11   0   1      295.66      279.19     22.92 o 
  -9   0   1       90.80       81.43      8.72 o 
  -7   0   1      691.98      728.10     22.69 o 
  -5   0   1      171.29      132.19      7.47 o 
  -3   0   1     1233.97     1145.61     22.10 o 
  -1   0   1       35.59       26.85      3.42 o 
   3   0   1      187.11      190.31      5.54 o 
   5   0   1      554.89      605.50     14.63 o 
   7   0   1       13.80       10.87      2.53 o 
   9   0   1      622.75      571.50     23.84 o 
  11   0   1       55.70       44.16      8.98 o 
  13   0   1      150.70      167.30     21.26 o 
 -13   1   1       32.21       21.05      5.32 o 
 -12   1   1       14.58       10.99      4.53 o 
 -11   1   1      110.33       89.97      8.33 o 
 -10   1   1        8.90        3.65      1.91 o 
  -9   1   1      286.71      289.47     12.28 o 
  -8   1   1     3237.70     3131.69     54.56 o 
  -7   1   1        3.02        2.52      1.27 o 
  -6   1   1      899.64      896.39     16.63 o 
  -5   1   1      128.80      149.88      5.07 o 
  -4   1   1       32.17       15.96      1.72 o 
  -3   1   1      774.34      818.47     12.93 o 
  -2   1   1    10827.50    10450.56    126.98 o 
  -1   1   1     2509.61     2342.20     36.07 o 
   0   1   1     4162.43     4080.80     94.02 o 
   1   1   1     7017.46     6823.69     81.98 o 
   2   1   1       94.54       94.77      2.42 o 
   3   1   1     4502.82     4672.76     52.01 o 
   4   1   1     1143.95     1031.26     14.89 o 
   5   1   1      210.31      222.38      5.60 o 
   6   1   1      523.09      516.57     12.38 o 
   7   1   1        0.04        1.21      0.89 o 
   8   1   1      633.59      620.26     16.89 o 
   9   1   1       65.58       49.24      3.97 o 
  10   1   1       32.80       33.86      3.83 o 
  11   1   1        1.58       -2.03      2.04 o 
  12   1   1      528.89      538.80     20.60 o 
  13   1   1       92.66       74.02      9.37 o 
 -13   2   1      264.79      295.96     24.38 o 
 -12   2   1      641.31      741.24     29.46 o 
 -11   2   1       31.74       16.47      4.07 o 
 -10   2   1      216.03      197.41     11.25 o 
  -9   2   1       72.41       76.16      5.69 o 
  -8   2   1      299.96      250.76     10.67 o 
  -7   2   1      699.84      634.59     14.99 o 
  -6   2   1     1372.91     1381.00     23.83 o 
  -5   2   1     2427.87     2768.91     34.88 o 
  -4   2   1     7049.17     6989.18     80.02 o 
  -3   2   1      219.65      197.76      5.77 o 
  -2   2   1     2360.11     2243.07     33.15 o 
  -1   2   1     6203.94     6025.33     87.91 o 
   0   2   1    16316.63    15552.24    471.27 o 
   1   2   1      461.95      445.20      7.29 o 
   2   2   1      101.51       90.76      3.45 o 
   3   2   1     1371.34     1402.57     19.45 o 
   4   2   1      155.95      182.19      5.28 o 
   5   2   1      925.15      879.89     15.50 o 
   6   2   1      404.25      425.76     10.29 o 
   7   2   1        0.33        0.03      1.43 o 
   8   2   1     1291.55     1285.61     27.45 o 
   9   2   1      528.21      493.67     15.68 o 
  10   2   1      603.59      593.33     18.55 o 
  11   2   1        9.06        7.59      2.38 o 
  12   2   1      128.32      128.77     12.04 o 
  13   2   1        0.22       -2.60      4.91 o 
 -13   3   1       68.76       54.72     12.20 o 
 -12   3   1      154.78      146.87     11.79 o 
 -11   3   1      177.93      140.76     10.67 o 
 -10   3   1       15.62        6.63      2.28 o 
  -9   3   1       60.07       41.35      4.10 o 
  -8   3   1     1127.26     1212.72     33.90 o 
  -7   3   1        0.24        0.29      1.37 o 
  -6   3   1      950.27     1036.84     19.84 o 
  -5   3   1      262.56      218.30      7.19 o 
  -4   3   1     7279.04     7651.38     92.56 o 
  -3   3   1      613.86      600.11     12.61 o 
  -2   3   1      418.18      422.24     10.23 o 
  -1   3   1     6023.79     5915.95    147.59 o 
   0   3   1     2543.78     2533.75     32.43 o 
   1   3   1      502.86      480.98      9.41 o 
   2   3   1      148.28       98.82      3.71 o 
   3   3   1      126.58      124.44      4.43 o 
   4   3   1     6376.56     6465.77     87.99 o 
   5   3   1      539.22      530.23     12.04 o 
   6   3   1      712.17      655.09     15.92 o 
   7   3   1       47.41       36.48      4.16 o 
   8   3   1       68.93       75.76      5.08 o 
   9   3   1      180.60      181.77      8.84 o 
  10   3   1       17.00       14.02      2.82 o 
  11   3   1       15.26       17.80      3.20 o 
  12   3   1      105.95       89.68      7.28 o 
  13   3   1      151.54      148.48     17.78 o 
 -12   4   1       19.39       10.13      5.58 o 
 -11   4   1      116.43      115.45     10.01 o 
 -10   4   1        0.14        1.10      2.10 o 
  -9   4   1      267.11      258.82     11.70 o 
  -8   4   1      360.15      343.43     13.25 o 
  -7   4   1     1125.74     1221.88     25.38 o 
  -6   4   1        6.88        4.66      1.54 o 
  -5   4   1      844.32      838.84     18.08 o 
  -4   4   1      137.19      150.56      6.16 o 
  -3   4   1        9.81       11.70      1.95 o 
  -2   4   1      451.92      519.29     15.40 o 
  -1   4   1     4090.42     4366.46     62.27 o 
   0   4   1      247.80      274.18      7.82 o 
   1   4   1     1189.01     1114.55     17.25 o 
   2   4   1      411.85      378.45      8.78 o 
   3   4   1       18.42       24.40      2.22 o 
   4   4   1      600.35      618.07     13.20 o 
   5   4   1      218.88      178.32      6.53 o 
   6   4   1      937.48      945.07     20.92 o 
   7   4   1      219.57      223.34      9.84 o 
   8   4   1        0.41       -0.02      1.20 o 
   9   4   1       14.64       15.55      3.51 o 
  10   4   1      159.55      169.66      9.26 o 
  11   4   1       27.00       20.55      4.36 o 
  12   4   1       19.45       24.80      4.68 o 
 -12   5   1      174.89      184.32     14.19 o 
 -11   5   1        5.80        5.19      3.04 o 
 -10   5   1       73.31       71.12      8.30 o 
  -9   5   1       30.64       25.78      4.88 o 
  -8   5   1      865.67      858.84     23.25 o 
  -7   5   1       33.34       29.90      3.79 o 
  -6   5   1       80.91       81.87      5.31 o 
  -5   5   1      532.68      561.36     15.50 o 
  -4   5   1      193.88      179.62      7.27 o 
  -3   5   1      310.64      331.99     10.25 o 
  -2   5   1      188.46      198.67      8.91 o 
  -1   5   1       23.58       22.08      2.36 o 
   0   5   1     3014.57     2891.21     36.95 o 
   1   5   1       80.72       82.67      4.22 o 
   2   5   1       12.36        8.75      1.39 o 
   3   5   1      530.33      606.30     13.18 o 
   4   5   1     2731.56     2714.74     40.62 o 
   5   5   1       28.78       21.97      2.24 o 
   6   5   1       10.50        7.86      1.71 o 
   7   5   1      481.50      505.18     16.61 o 
   8   5   1      207.84      203.16     10.21 o 
   9   5   1       27.32       28.34      3.54 o 
  10   5   1       19.01       24.35      3.61 o 
  11   5   1        4.19       -2.86      2.86 o 
  12   5   1       92.10      107.80      9.15 o 
 -12   6   1       25.06       25.35      5.06 o 
 -11   6   1        1.12        1.22      2.96 o 
 -10   6   1       53.35       59.14     12.98 o 
  -9   6   1      233.04      176.29     10.74 o 
  -8   6   1       14.25        7.19      2.38 o 
  -7   6   1      401.83      394.42     14.30 o 
  -6   6   1      729.57      724.11     19.53 o 
  -5   6   1        1.21        1.50      1.27 o 
  -4   6   1       68.03       78.16      4.46 o 
  -3   6   1       16.49        8.46      1.46 o 
  -2   6   1        0.64       -0.04      0.96 o 
  -1   6   1     1433.41     1436.03     29.93 o 
   0   6   1      195.64      252.08      7.46 o 
   1   6   1     2385.61     2444.50     34.97 o 
   2   6   1       31.62       14.66      1.85 o 
   3   6   1      487.04      436.81     10.47 o 
   4   6   1       19.05       15.14      1.94 o 
   5   6   1      937.76      879.26     18.85 o 
   6   6   1       32.51       39.08      3.68 o 
   7   6   1       95.57       79.01      8.46 o 
   8   6   1       71.03       62.04      5.30 o 
   9   6   1        0.41        0.09      1.74 o 
  10   6   1       41.28       42.91      5.11 o 
  11   6   1       46.25       24.52      4.46 o 
  12   6   1       47.16       39.84      5.89 o 
 -12   7   1       64.02       52.41      6.70 o 
 -11   7   1      138.89      114.42     10.44 o 
 -10   7   1       37.37       27.42      5.41 o 
  -9   7   1     1065.47     1030.10     34.19 o 
  -8   7   1       24.11       10.69      2.36 o 
  -7   7   1      383.05      354.33     16.65 o 
  -6   7   1       63.02       55.29      4.49 o 
  -5   7   1     1260.32     1336.91     33.46 o 
  -4   7   1      307.22      281.19      9.70 o 
  -3   7   1      180.93      209.69      8.05 o 
  -2   7   1      202.03      236.29     14.49 o 
  -1   7   1      502.63      588.22     15.20 o 
   0   7   1     1612.67     1668.99     30.74 o 
   1   7   1     3167.48     3490.36     48.20 o 
   2   7   1      309.61      272.58      8.81 o 
   3   7   1      938.70      857.14     18.22 o 
   4   7   1      185.42      191.27      8.18 o 
   5   7   1      198.19      202.50      8.67 o 
   6   7   1       58.40       42.34      4.02 o 
   7   7   1     1817.81     1763.85     39.77 o 
   8   7   1       54.61       34.51      4.22 o 
   9   7   1      257.68      253.84     12.88 o 
  10   7   1        6.94        0.18      2.67 o 
  11   7   1       41.02       42.75      5.83 o 
  12   7   1       76.29       92.89     10.47 o 
 -11   8   1       39.20       50.71      6.60 o 
 -10   8   1      153.47      170.92     12.61 o 
  -9   8   1      152.45      162.97     13.80 o 
  -8   8   1        5.30        4.88      2.79 o 
  -7   8   1      177.67      150.87      9.32 o 
  -6   8   1     1105.49     1072.63     29.24 o 
  -5   8   1      694.05      674.28     21.14 o 
  -4   8   1      316.20      291.95     10.32 o 
  -3   8   1      355.60      371.78     13.78 o 
  -2   8   1        0.10        2.00      1.16 o 
  -1   8   1     1249.98     1374.20     26.26 o 
   0   8   1     1011.30     1026.68     21.39 o 
   1   8   1      388.06      432.96     12.40 o 
   2   8   1      732.69      732.67     17.22 o 
   3   8   1       45.87       49.49      4.21 o 
   4   8   1      163.16      147.64      8.16 o 
   5   8   1       46.73       51.55      4.05 o 
   6   8   1     1158.71     1186.38     30.24 o 
   7   8   1      138.49      114.27      7.98 o 
   8   8   1       68.39       61.81      7.61 o 
   9   8   1      413.69      407.52     19.28 o 
  10   8   1       17.40       20.41      3.88 o 
  11   8   1      105.05      106.18     12.24 o 
 -11   9   1        4.58       -2.05      3.27 o 
 -10   9   1        6.14        4.12      3.09 o 
  -9   9   1      227.54      199.79     15.59 o 
  -8   9   1       58.03       57.15      7.37 o 
  -7   9   1      101.86       85.83      9.47 o 
  -6   9   1      479.19      448.54     18.30 o 
  -5   9   1       37.50       34.40      4.21 o 
  -4   9   1      130.75      151.30     13.19 o 
  -3   9   1      360.02      343.08     13.78 o 
  -2   9   1      358.10      328.32     13.13 o 
  -1   9   1       95.32      112.02      7.06 o 
   0   9   1      102.07       93.05      6.34 o 
   1   9   1      262.65      308.73     10.61 o 
   2   9   1      157.80      161.97      7.74 o 
   3   9   1      613.65      588.11     28.07 o 
   4   9   1      955.13     1016.00     27.19 o 
   5   9   1        3.17        0.95      1.91 o 
   6   9   1       94.76       86.35      6.67 o 
   7   9   1      133.73      112.02      8.85 o 
   8   9   1        0.68       -0.19      2.77 o 
   9   9   1        5.95        1.06      2.89 o 
  10   9   1      122.48      116.02     10.92 o 
  11   9   1        2.48       -1.55      3.22 o 
 -11  10   1       33.80       34.77      6.24 o 
 -10  10   1       12.73        8.09      4.25 o 
  -9  10   1      186.43      179.27     15.13 o 
  -8  10   1       41.45       29.94      5.07 o 
  -7  10   1     1087.56     1085.06     41.05 o 
  -6  10   1      275.81      274.65     15.95 o 
  -5  10   1      111.85      134.45     11.18 o 
  -4  10   1      206.90      198.67     14.12 o 
  -3  10   1      287.99      283.67     14.42 o 
  -2  10   1       41.87       46.90      5.57 o 
  -1  10   1      923.45      986.02     41.41 o 
   0  10   1       77.90       90.00      6.91 o 
   1  10   1        3.17        4.05      1.80 o 
   2  10   1        1.05        0.78      2.52 o 
   3  10   1      797.22      848.51     27.65 o 
   4  10   1       72.29       74.89      7.12 o 
   5  10   1      880.51      892.85     33.96 o 
   6  10   1       79.48       60.93      7.46 o 
   7  10   1      115.97       84.86      8.00 o 
   8  10   1        3.07        1.51      3.57 o 
   9  10   1       60.01       48.27      7.12 o 
  10  10   1       16.88       15.98      4.69 o 
  11  10   1      242.70      331.46     35.55 o 
 -10  11   1       69.00       55.27      8.74 o 
  -9  11   1       21.99       14.17      4.41 o 
  -8  11   1      222.98      225.36     17.33 o 
  -7  11   1       65.61       46.36      8.46 o 
  -6  11   1      299.61      268.26     18.43 o 
  -5  11   1     3243.97     3343.84     86.48 o 
  -4  11   1      533.50      526.96     25.89 o 
  -3  11   1     1542.14     1506.62     48.57 o 
  -2  11   1       11.52        8.33      5.07 o 
  -1  11   1      114.21      117.08     11.42 o 
   0  11   1       86.22       85.42      7.56 o 
   1  11   1      915.56      918.30     34.35 o 
   2  11   1      137.74      147.68     10.07 o 
   3  11   1      777.70      810.96     27.98 o 
   4  11   1      481.69      526.11     22.04 o 
   5  11   1      159.79      175.64     13.46 o 
   6  11   1        4.98       -1.31      2.51 o 
   7  11   1      234.11      250.68     27.36 o 
   8  11   1        3.38        1.57      3.52 o 
   9  11   1      250.36      240.21     19.87 o 
  10  11   1       35.14       42.89      6.90 o 
 -10  12   1       93.48       63.52      9.76 o 
  -9  12   1       67.88       71.33      9.52 o 
  -8  12   1      187.40      182.60     18.84 o 
  -7  12   1       35.44       38.07      9.11 o 
  -6  12   1        7.17       15.70      4.35 o 
  -5  12   1      346.82      343.84     32.49 o 
  -4  12   1        9.28        6.98      3.12 o 
  -3  12   1      949.54      887.70     36.22 o 
  -2  12   1       12.33       10.41      3.73 o 
  -1  12   1      343.20      379.98     20.65 o 
   0  12   1      488.26      471.93     24.27 o 
   1  12   1      205.01      230.26     16.28 o 
   2  12   1       11.95        2.98      2.74 o 
   3  12   1      235.59      226.22     23.33 o 
   4  12   1       80.52       58.32      7.87 o 
   5  12   1       25.39       28.95      6.25 o 
   6  12   1       49.12       30.66      6.77 o 
   7  12   1       48.49       45.99     10.80 o 
   8  12   1      224.69      226.54     36.94 o 
   9  12   1        2.73       -1.05      5.58 o 
  10  12   1       18.11       13.59      7.67 o 
 -10  13   1        8.29       24.75      9.06 o 
  -9  13   1       11.01       11.80      5.16 o 
  -8  13   1        0.77        0.19      8.02 o 
  -7  13   1       11.38        3.27      8.89 o 
  -6  13   1       51.31       52.50      8.07 o 
  -5  13   1      113.99      106.37     19.16 o 
  -4  13   1      101.50       97.90     10.78 o 
  -3  13   1      225.31      217.04     16.86 o 
  -2  13   1      587.35      632.35     48.58 o 
  -1  13   1        9.57        1.46      4.10 o 
   0  13   1       10.27        3.39      3.27 o 
   1  13   1       68.39       61.37      9.14 o 
   2  13   1      839.77      788.47     33.94 o 
   3  13   1       42.76       37.77      6.82 o 
   4  13   1       58.64       58.61     11.84 o 
   5  13   1       42.43       28.40      6.77 o 
   6  13   1       12.21       -0.67      6.80 o 
   7  13   1        0.29        0.33      3.77 o 
   8  13   1        0.29       -2.09      8.89 o 
   9  13   1       30.94       35.52      8.37 o 
  -9  14   1       30.59       45.66     12.20 o 
  -8  14   1        1.37        3.83      5.36 o 
  -7  14   1       73.46       63.54     11.55 o 
  -6  14   1        1.33       -3.34      4.42 o 
  -5  14   1        0.46       -3.76      3.76 o 
  -4  14   1        0.01        0.57      3.42 o 
  -3  14   1      231.56      260.41     56.81 o 
  -2  14   1        4.56        6.92      4.94 o 
  -1  14   1      280.40      282.70     25.33 o 
   0  14   1      216.80      205.58     21.79 o 
   1  14   1        1.87        1.19      3.31 o 
   2  14   1       42.49       43.94     10.93 o 
   3  14   1      337.90      376.47     23.25 o 
   4  14   1        2.90        2.61      4.01 o 
   5  14   1        3.43        3.60      3.81 o 
   6  14   1        9.44        9.17      4.55 o 
   7  14   1       16.00       21.79     20.04 o 
   8  14   1      107.86      132.75     16.74 o 
  -8  15   1      113.79      134.54     18.82 o 
  -7  15   1        0.05       -7.32      7.32 o 
  -6  15   1       21.84       36.25     13.59 o 
  -5  15   1       60.36       69.25     12.37 o 
  -4  15   1       90.98       91.99     15.72 o 
  -3  15   1       38.02       40.77     11.33 o 
  -2  15   1       52.70       52.22     10.97 o 
  -1  15   1       66.09       75.28     14.16 o 
   0  15   1       96.90      106.50     15.23 o 
   1  15   1      330.87      290.20     26.70 o 
   2  15   1       37.64       28.17      7.13 o 
   3  15   1        0.06        9.35      4.07 o 
   4  15   1      440.41      508.66     39.56 o 
   5  15   1       54.11       53.32     10.23 o 
   6  15   1       24.25       42.59      8.69 o 
   7  15   1       48.56       73.68     31.02 o 
   8  15   1       36.10       40.08      9.76 o 
  -6  16   1        0.01       -4.18      7.32 o 
  -5  16   1        8.00        3.77      9.06 o 
  -4  16   1      185.89      216.53     24.92 o 
  -3  16   1        1.13       -4.77      5.26 o 
  -2  16   1        5.85        3.78     13.07 o 
  -1  16   1        9.50       -5.41      5.41 o 
   0  16   1       49.94       75.16     12.94 o 
   1  16   1      132.37      131.73     17.34 o 
   2  16   1       41.19       42.31      9.33 o 
   3  16   1       25.65       21.73      9.06 o 
   4  16   1       15.80       26.92      7.67 o 
   5  16   1      163.07      164.76     18.24 o 
   6  16   1        2.11       -2.77      4.66 o 
   7  16   1      109.03       68.66     15.68 o 
  -5  17   1       73.19       94.11     19.52 o 
  -4  17   1        2.00       -1.80      5.94 o 
  -3  17   1      342.68      394.41     42.52 o 
  -2  17   1      223.02      225.74     40.95 o 
  -1  17   1        5.02        4.83      5.16 o 
   0  17   1       15.08       -2.09      4.76 o 
   1  17   1      144.17      133.83     17.91 o 
   2  17   1       32.97       36.12      9.37 o 
   3  17   1       78.14       64.48     17.08 o 
   4  17   1        0.03        1.74      7.67 o 
   5  17   1       60.99       44.96     13.24 o 
  -4  18   1        4.81       22.31     12.90 o 
  -3  18   1       35.07       65.39     11.82 o 
  -2  18   1      115.68      105.52     28.41 o 
  -1  18   1        2.01        2.17      5.79 o 
   0  18   1       42.26       73.68     13.53 o 
   1  18   1       19.21       37.64     10.02 o 
   2  18   1       77.65       45.97     11.05 o 
   3  18   1        8.09       40.78     12.55 o 
  -3  19   1        8.05       41.13     13.59 o 
  -2  19   1       18.73       47.40     14.64 o 
  -1  19   1       10.12        7.84      9.93 o 
   0  19   1       86.29      115.45     16.57 o 
   1  19   1        2.28        3.83      9.76 o 
   2  19   1       34.53       28.93     13.94 o 
 -12   0   2      554.95      599.80     44.61 o 
 -10   0   2      451.43      475.93     30.18 o 
  -8   0   2     3150.76     3132.89     67.45 o 
  -6   0   2       24.21       33.40      3.85 o 
  -4   0   2     6289.85     6218.22    107.78 o 
  -2   0   2     5164.79     5310.37    133.66 o 
   0   0   2      831.83      835.82     15.59 o 
   2   0   2       77.67      101.80      9.93 o 
   4   0   2      232.67      225.92      7.08 o 
   6   0   2      589.72      635.24     17.56 o 
   8   0   2     3513.02     3550.28     80.61 o 
  10   0   2      754.35      776.23     29.88 o 
  12   0   2        2.33        0.87      4.56 o 
 -13   1   2       13.75        8.11      3.78 o 
 -12   1   2      212.71      185.38     13.50 o 
 -11   1   2       10.72       11.72      3.69 o 
 -10   1   2       69.21       67.44      8.30 o 
  -9   1   2      933.47      917.07     24.86 o 
  -8   1   2     1411.24     1459.94     29.68 o 
  -7   1   2      332.64      366.90     11.02 o 
  -6   1   2     2501.82     2575.79     38.47 o 
  -5   1   2      164.52      173.69      6.37 o 
  -4   1   2      744.02      802.20     15.13 o 
  -3   1   2     1348.08     1298.71     18.97 o 
  -2   1   2       67.52       81.15      3.27 o 
  -1   1   2     3139.30     2927.24     52.46 o 
   0   1   2     3514.91     3244.32     38.08 o 
   1   1   2     5305.03     5414.84    118.66 o 
   2   1   2     3562.96     3616.33     52.17 o 
   3   1   2       25.51       24.92      1.68 o 
   4   1   2      858.27      845.65     13.65 o 
   5   1   2      171.95      158.81      4.49 o 
   6   1   2     2770.79     2873.13     38.89 o 
   7   1   2      313.40      305.73      8.56 o 
   8   1   2     1213.20     1151.79     24.52 o 
   9   1   2      164.74      148.53      7.52 o 
  10   1   2       55.20       44.75      5.03 o 
  11   1   2        5.93        5.23      1.96 o 
  12   1   2      327.52      368.90     14.59 o 
 -13   2   2       95.74       68.70      8.00 o 
 -12   2   2        3.91        6.28      3.09 o 
 -11   2   2      409.69      426.22     20.99 o 
 -10   2   2        1.93        2.12      2.21 o 
  -9   2   2      116.15       99.61      7.37 o 
  -8   2   2       39.69       38.34      3.61 o 
  -7   2   2      675.01      666.28     15.95 o 
  -6   2   2      215.21      246.76      8.35 o 
  -5   2   2      454.33      456.33     12.16 o 
  -4   2   2     2000.24     2304.55     33.08 o 
  -3   2   2      768.40      790.02     14.27 o 
  -2   2   2     1333.02     1288.89     20.65 o 
  -1   2   2     1621.46     1511.94     28.74 o 
   0   2   2     5310.94     5004.76     75.07 o 
   1   2   2     1276.79     1232.80     16.91 o 
   2   2   2        7.84       12.01      1.39 o 
   3   2   2       85.57       78.58      2.50 o 
   4   2   2       21.36       23.58      1.95 o 
   5   2   2      466.23      469.81      9.56 o 
   6   2   2      282.06      279.79      7.59 o 
   7   2   2      284.40      279.85      8.76 o 
   8   2   2       89.32       81.26      5.07 o 
   9   2   2        7.72        9.89      1.91 o 
  10   2   2      156.58      154.98      8.74 o 
  11   2   2      354.45      351.64     13.93 o 
  12   2   2       73.55       72.40     11.74 o 
 -13   3   2       15.99       20.91      8.02 o 
 -12   3   2      173.28      160.97     12.61 o 
 -11   3   2        1.35        0.29      3.07 o 
 -10   3   2       75.60       53.55      6.48 o 
  -9   3   2      133.90      137.53     11.94 o 
  -8   3   2      565.56      577.78     16.71 o 
  -7   3   2      446.68      439.10     12.53 o 
  -6   3   2     2143.93     2112.34     35.87 o 
  -5   3   2      574.06      557.75     13.89 o 
  -4   3   2      860.40      846.79     18.77 o 
  -3   3   2      565.51      588.35     12.88 o 
  -2   3   2     2005.24     1972.34     31.90 o 
  -1   3   2     1509.40     1478.73     24.45 o 
   0   3   2      995.44      923.39     20.66 o 
   1   3   2     1654.55     1569.87     22.86 o 
   2   3   2      867.98      850.53     12.19 o 
   3   3   2     3784.82     3891.26     50.68 o 
   4   3   2      550.21      540.71     10.81 o 
   5   3   2     2004.57     2120.74     34.34 o 
   6   3   2      935.30      953.17     24.38 o 
   7   3   2        7.65        9.12      1.60 o 
   8   3   2      347.75      316.98     11.16 o 
   9   3   2     1066.36     1120.26     25.91 o 
  10   3   2      111.50       96.05      6.39 o 
  11   3   2       33.82       26.27      4.83 o 
  12   3   2      433.65      516.36     19.94 o 
 -12   4   2       64.43       59.41      9.76 o 
 -11   4   2       18.44       12.35      3.36 o 
 -10   4   2       14.61       12.86      3.47 o 
  -9   4   2        1.51       -1.41      1.86 o 
  -8   4   2       57.96       58.17      5.10 o 
  -7   4   2      332.75      354.45     11.27 o 
  -6   4   2      269.81      272.84      9.15 o 
  -5   4   2      654.83      557.04     15.48 o 
  -4   4   2    10110.17    10291.96    189.41 o 
  -3   4   2      153.99      154.01      6.59 o 
  -2   4   2      904.94      851.80     17.65 o 
  -1   4   2     2178.47     2139.91     37.34 o 
   0   4   2     5198.97     5323.47     69.37 o 
   1   4   2     1550.40     1599.55     21.98 o 
   2   4   2       58.29       47.88      2.79 o 
   3   4   2      269.04      286.33      7.36 o 
   4   4   2      849.56      884.09     16.22 o 
   5   4   2       98.16       85.66      4.40 o 
   6   4   2      530.50      523.20     13.79 o 
   7   4   2        0.87        2.45      1.50 o 
   8   4   2      437.55      449.14     14.24 o 
   9   4   2        0.48       -0.50      1.56 o 
  10   4   2      343.14      380.04     14.34 o 
  11   4   2       60.82       49.71      4.65 o 
  12   4   2      169.01      182.88     11.72 o 
 -12   5   2        0.13        1.99      3.45 o 
 -11   5   2        0.63        0.28      2.65 o 
 -10   5   2       21.55        8.04      3.11 o 
  -9   5   2        3.94        7.12      2.97 o 
  -8   5   2      238.78      245.50     11.19 o 
  -7   5   2      387.77      380.16     12.79 o 
  -6   5   2        0.22        3.55      2.48 o 
  -5   5   2      370.43      296.74     10.99 o 
  -4   5   2       48.81       36.25      3.43 o 
  -3   5   2      550.85      464.16     12.99 o 
  -2   5   2      233.57      249.86      8.69 o 
  -1   5   2      562.52      645.51     16.22 o 
   0   5   2     1623.59     1809.21     28.88 o 
   1   5   2       46.84       42.51      2.45 o 
   2   5   2     1329.30     1345.55     22.74 o 
   3   5   2      582.23      739.17     14.68 o 
   4   5   2      868.11      960.19     18.15 o 
   5   5   2      306.87      313.15      9.84 o 
   6   5   2      102.85      104.93      6.47 o 
   7   5   2       92.54       94.62      6.57 o 
   8   5   2       16.49        6.99      1.94 o 
   9   5   2      756.91      766.76     21.16 o 
  10   5   2        4.37        3.45      2.00 o 
  11   5   2        2.29        1.52      2.16 o 
  12   5   2       52.23       77.89      8.26 o 
 -12   6   2        0.41        8.74      5.03 o 
 -11   6   2       33.36       32.55      5.18 o 
 -10   6   2       11.83        4.44      2.84 o 
  -9   6   2       24.69       26.97      4.43 o 
  -8   6   2      518.03      473.67     20.54 o 
  -7   6   2      298.40      298.51     13.63 o 
  -6   6   2       39.28       36.03      4.70 o 
  -5   6   2      190.05      187.22      8.47 o 
  -4   6   2      583.02      595.41     16.32 o 
  -3   6   2       80.96       69.99      4.65 o 
  -2   6   2        9.06        8.63      1.54 o 
  -1   6   2     1506.87     1618.74     27.62 o 
   0   6   2      869.78      924.54     18.24 o 
   1   6   2      103.27      152.65      5.11 o 
   2   6   2        4.47        0.63      1.18 o 
   3   6   2       57.77       74.70      4.49 o 
   4   6   2      211.09      238.74      7.90 o 
   5   6   2        0.53        0.51      0.93 o 
   6   6   2        0.02        1.01      1.20 o 
   7   6   2      304.07      267.59     11.44 o 
   8   6   2      217.77      183.26      9.74 o 
   9   6   2       60.14       53.31      5.26 o 
  10   6   2       13.53        4.95      2.25 o 
  11   6   2      164.36      159.77     11.72 o 
  12   6   2       94.09       94.19     11.34 o 
 -12   7   2       14.14       22.84      5.43 o 
 -11   7   2        1.11        1.82      3.14 o 
 -10   7   2       59.14       39.81      6.09 o 
  -9   7   2       10.79        2.50      3.12 o 
  -8   7   2      105.50       84.14     10.06 o 
  -7   7   2       24.81       18.37      3.09 o 
  -6   7   2      380.32      380.35     15.43 o 
  -5   7   2      180.35      167.64      9.13 o 
  -4   7   2      242.31      222.16      9.38 o 
  -3   7   2      136.24      145.08      8.28 o 
  -2   7   2     1851.94     1972.71     36.00 o 
  -1   7   2        2.31        1.98      1.48 o 
   0   7   2        5.77        0.48      0.92 o 
   1   7   2      292.33      330.95      8.86 o 
   2   7   2     2055.05     2216.18     31.69 o 
   3   7   2       72.01       78.19      4.75 o 
   4   7   2       93.87      101.80      5.66 o 
   5   7   2       10.36        8.96      2.49 o 
   6   7   2      225.91      214.00     10.04 o 
   7   7   2        7.35        2.58      1.57 o 
   8   7   2      769.12      703.54     22.27 o 
   9   7   2        6.17        5.10      2.34 o 
  10   7   2      175.63      195.36     11.11 o 
  11   7   2        0.05        3.27      2.62 o 
 -12   8   2        0.88       -3.14      6.62 o 
 -11   8   2       63.71       36.11      5.97 o 
 -10   8   2        1.96       -2.55      2.55 o 
  -9   8   2        4.44        7.79      4.09 o 
  -8   8   2       37.86       41.90      6.47 o 
  -7   8   2      910.45      839.93     29.53 o 
  -6   8   2       57.47       49.86      6.06 o 
  -5   8   2     2255.27     2276.51     47.98 o 
  -4   8   2      975.74      964.88     23.70 o 
  -3   8   2      686.46      698.61     22.74 o 
  -2   8   2      384.28      398.99     14.76 o 
  -1   8   2     7389.10     8000.93    115.12 o 
   0   8   2       30.58       26.07      2.74 o 
   1   8   2      112.73      130.44      6.11 o 
   2   8   2        0.06       -0.20      1.04 o 
   3   8   2       12.83        8.20      1.79 o 
   4   8   2        3.75        3.40      1.37 o 
   5   8   2        8.76        5.35      2.01 o 
   6   8   2        2.48       -1.88      1.91 o 
   7   8   2     1026.38      978.76     36.29 o 
   8   8   2      105.36      116.84      7.99 o 
   9   8   2        3.31        3.10      2.41 o 
  10   8   2       43.68       36.96      5.59 o 
  11   8   2      420.17      446.60     18.71 o 
 -11   9   2      119.17       94.35      9.57 o 
 -10   9   2       15.98       20.19      4.34 o 
  -9   9   2      775.35      732.21     34.05 o 
  -8   9   2       35.74       30.06      7.37 o 
  -7   9   2       59.70       49.48      8.00 o 
  -6   9   2     1079.31     1079.88     34.27 o 
  -5   9   2     1395.70     1413.61     39.58 o 
  -4   9   2      215.39      205.75     12.15 o 
  -3   9   2     3121.84     3388.90     70.51 o 
  -2   9   2      618.72      640.25     22.25 o 
  -1   9   2        1.82        2.09      1.44 o 
   0   9   2      165.60      166.64      8.14 o 
   1   9   2      486.83      567.44     15.28 o 
   2   9   2      135.17      155.62      7.94 o 
   3   9   2      522.14      503.64     20.04 o 
   4   9   2       79.15       86.29      6.19 o 
   5   9   2     2205.61     2093.78     50.31 o 
   6   9   2      120.77      121.81      9.09 o 
   7   9   2      387.99      364.64     15.45 o 
   8   9   2      267.63      249.37     14.12 o 
   9   9   2      762.70      788.32     28.87 o 
  10   9   2       16.66       14.33      3.73 o 
  11   9   2       60.71       66.23     18.82 o 
 -11  10   2        2.22        5.04      4.16 o 
 -10  10   2       52.63       70.06      8.09 o 
  -9  10   2       24.08       20.71      5.12 o 
  -8  10   2      397.84      382.59     23.38 o 
  -7  10   2       53.17       44.61      6.07 o 
  -6  10   2      229.44      215.34     13.68 o 
  -5  10   2      919.14      976.84     32.38 o 
  -4  10   2     2760.28     2792.57     73.80 o 
  -3  10   2       12.66        9.91      2.67 o 
  -2  10   2      162.45      184.55     11.36 o 
  -1  10   2       77.62       72.49      6.45 o 
   0  10   2     1120.31     1185.05     51.87 o 
   1  10   2       59.40       45.01     10.48 o 
   2  10   2       51.76       56.27      5.18 o 
   3  10   2      113.64      109.95      7.24 o 
   4  10   2      488.82      474.71     17.45 o 
   5  10   2     1093.06     1132.26     39.10 o 
   6  10   2       19.72       10.15      2.93 o 
   7  10   2       79.80       57.89      7.42 o 
   8  10   2      281.89      300.27     16.26 o 
   9  10   2       11.56       10.86      4.42 o 
  10  10   2      143.47      146.11     12.89 o 
  11  10   2       15.25        5.58      7.32 o 
 -11  11   2       59.52       63.43     10.80 o 
 -10  11   2        7.37       10.32      6.03 o 
  -9  11   2       32.90       35.09      7.26 o 
  -8  11   2        8.65        3.69      3.81 o 
  -7  11   2       29.81       31.14      5.37 o 
  -6  11   2       17.52       22.46      6.29 o 
  -5  11   2      103.23       91.85     10.58 o 
  -4  11   2       46.01       23.75      5.85 o 
  -3  11   2      332.85      302.38     24.25 o 
  -2  11   2      426.81      450.68     26.02 o 
  -1  11   2      585.95      612.60     23.11 o 
   0  11   2        0.04       -0.46      2.04 o 
   1  11   2       88.72       71.02      6.88 o 
   2  11   2       34.18       30.05      4.47 o 
   3  11   2     1486.97     1578.49     42.53 o 
   4  11   2      826.83      759.70     31.17 o 
   5  11   2      604.76      622.45     28.10 o 
   6  11   2        0.27        1.82      3.18 o 
   7  11   2        1.08        3.32      2.91 o 
   8  11   2        1.06       -1.98      3.02 o 
   9  11   2      252.77      255.24     22.13 o 
  10  11   2       41.64       39.83      7.89 o 
 -10  12   2       11.78       15.63      4.80 o 
  -9  12   2        0.13       -1.54      5.06 o 
  -8  12   2        1.73        0.31      3.55 o 
  -7  12   2      415.33      476.46     27.36 o 
  -6  12   2       27.22       14.33      5.36 o 
  -5  12   2     1008.64      981.15     40.22 o 
  -4  12   2      276.99      253.22     18.05 o 
  -3  12   2      369.17      373.39     21.93 o 
  -2  12   2       37.36       26.12      5.75 o 
  -1  12   2      675.98      757.04     32.34 o 
   0  12   2      122.91      120.45     11.12 o 
   1  12   2      131.86      126.22     14.28 o 
   2  12   2      170.45      178.91     13.63 o 
   3  12   2      142.91      151.29     11.00 o 
   4  12   2       20.57       14.21      4.74 o 
   5  12   2      119.38      103.21     10.15 o 
   6  12   2      106.99      100.30     16.66 o 
   7  12   2      350.99      342.87     30.15 o 
   8  12   2       14.71       17.93      6.53 o 
   9  12   2       15.80       14.81      5.60 o 
  10  12   2       21.31       30.67     10.46 o 
 -10  13   2       44.93       52.28     11.15 o 
  -9  13   2      256.86      313.65     50.89 o 
  -8  13   2      105.94      114.99     14.78 o 
  -7  13   2        0.73       -4.88      4.88 o 
  -6  13   2       95.16       77.95     10.75 o 
  -5  13   2      458.84      513.15     28.24 o 
  -4  13   2      155.17      160.75     22.13 o 
  -3  13   2      200.21      168.59     18.90 o 
  -2  13   2      311.32      347.52     27.33 o 
  -1  13   2       34.48       26.72      7.67 o 
   0  13   2       97.05       96.97     11.03 o 
   1  13   2       22.12       15.37      5.58 o 
   2  13   2        3.68       -2.72      2.72 o 
   3  13   2      785.55      811.87     34.86 o 
   4  13   2      153.77      150.69     15.64 o 
   5  13   2       82.07       56.90      8.75 o 
   6  13   2       85.36       63.78     10.95 o 
   7  13   2       27.27       21.46      7.32 o 
   8  13   2        6.03        0.30      4.91 o 
   9  13   2      207.77      219.98     20.17 o 
  -8  14   2      148.28      133.49     25.09 o 
  -7  14   2       51.96       65.87     17.08 o 
  -6  14   2      131.43      140.52     18.11 o 
  -5  14   2       16.59        7.52      6.00 o 
  -4  14   2      425.79      445.97     33.49 o 
  -3  14   2       20.89       22.63      7.19 o 
  -2  14   2       71.38       87.36     19.00 o 
  -1  14   2      184.63      198.40     20.82 o 
   0  14   2      112.77      121.44     13.77 o 
   1  14   2      181.70      163.01     14.95 o 
   2  14   2       17.05       11.79      4.45 o 
   3  14   2        1.05        1.20      3.81 o 
   4  14   2        5.74        9.74      4.58 o 
   5  14   2       31.38       23.95     11.33 o 
   6  14   2        6.68        3.76      3.93 o 
   7  14   2        8.19       13.94      8.36 o 
   8  14   2      155.56      162.77     18.10 o 
  -7  15   2      192.05      237.70     36.25 o 
  -6  15   2        8.47       13.34     10.80 o 
  -5  15   2       38.27       46.79     10.17 o 
  -4  15   2      125.33      165.41     20.20 o 
  -3  15   2      421.64      444.70     34.37 o 
  -2  15   2       18.96       13.95      6.75 o 
  -1  15   2      312.14      317.23     59.95 o 
   0  15   2       22.89        7.18      5.22 o 
   1  15   2       71.09       75.16     10.85 o 
   2  15   2       12.45        6.68      4.09 o 
   3  15   2        0.01        0.52      4.19 o 
   4  15   2       16.97        3.73      5.58 o 
   5  15   2       59.41       56.54     10.18 o 
   6  15   2       39.69       30.97     17.25 o 
   7  15   2       25.26       22.58     11.68 o 
  -6  16   2       94.82      110.53     13.99 o 
  -5  16   2       73.85       58.98     12.05 o 
  -4  16   2      256.11      327.89     31.54 o 
  -3  16   2       55.30       50.12     10.21 o 
  -2  16   2      158.11      147.73     19.09 o 
  -1  16   2      131.59      145.32     33.63 o 
   0  16   2      168.04      205.00     22.12 o 
   1  16   2        3.75        6.73      5.16 o 
   2  16   2        3.99        7.45      3.84 o 
   3  16   2      130.43      102.49     15.16 o 
   4  16   2       41.73       49.84     10.72 o 
   5  16   2       58.20       39.95     10.23 o 
   6  16   2       34.90       27.62      7.60 o 
   7  16   2       10.28        9.76      6.97 o 
  -5  17   2        7.11        8.49      6.62 o 
  -4  17   2        7.92       11.67      7.02 o 
  -3  17   2       16.76       14.89     11.68 o 
  -2  17   2       12.96       21.86     12.55 o 
  -1  17   2        0.99       -4.53      5.67 o 
   0  17   2      129.59      146.14     28.93 o 
   1  17   2        2.44       -5.16      5.16 o 
   2  17   2       12.28        9.06      8.71 o 
   3  17   2        0.44        7.67      6.97 o 
   4  17   2       28.93       25.06     13.77 o 
   5  17   2       13.45        8.71      6.97 o 
   6  17   2        1.63        8.02      7.32 o 
  -5  18   2        4.07       -8.36      9.06 o 
  -4  18   2      220.60      322.29     30.49 o 
  -3  18   2        0.35       -3.22      6.03 o 
  -2  18   2      150.68      199.05     23.90 o 
  -1  18   2        7.02       -2.22      5.76 o 
   0  18   2       83.94       86.13     13.05 o 
   1  18   2      115.36      161.50     38.34 o 
   2  18   2      170.41      173.57     28.58 o 
  -1  19   2        0.00       22.31      9.76 o 
   0  19   2        2.57        5.58      9.41 o 
 -13   0   3       66.21       77.88     12.54 o 
 -11   0   3     1129.93     1215.60     57.10 o 
  -9   0   3      192.43      188.83     26.84 o 
  -7   0   3      884.18      927.13     28.34 o 
  -5   0   3       63.68       52.29      5.26 o 
  -3   0   3      521.30      536.29     18.73 o 
  -1   0   3    26614.82    25367.21    360.18 o 
   1   0   3      472.76      419.09      9.86 o 
   3   0   3      266.66      218.58      7.63 o 
   5   0   3     4025.31     4335.44     74.17 o 
   7   0   3       22.67       23.01      2.92 o 
   9   0   3      355.71      338.98     19.01 o 
  11   0   3      221.32      238.75     18.60 o 
 -13   1   3       89.59       60.74      7.72 o 
 -12   1   3      358.80      395.73     21.62 o 
 -11   1   3       75.47       63.06      8.05 o 
 -10   1   3     1273.29     1341.70     41.21 o 
  -9   1   3        8.54       11.68      2.61 o 
  -8   1   3     1746.43     1734.23     36.46 o 
  -7   1   3      926.19      931.69     20.21 o 
  -6   1   3      440.00      391.61     12.12 o 
  -5   1   3       65.91       89.64      5.10 o 
  -4   1   3      490.58      608.47     11.74 o 
  -3   1   3       22.76       17.31      1.69 o 
  -2   1   3      326.26      350.17      8.02 o 
  -1   1   3      357.22      286.82      6.08 o 
   0   1   3    35978.91    31908.79    478.00 o 
   1   1   3       48.14       47.74      3.45 o 
   2   1   3     6248.14     6227.82    139.00 o 
   3   1   3       62.81       63.66      2.49 o 
   4   1   3      392.43      359.37      7.32 o 
   5   1   3      265.74      259.68      5.87 o 
   6   1   3      976.99      940.65     15.67 o 
   7   1   3       33.26       33.44      2.49 o 
   8   1   3       87.69       72.76      4.73 o 
   9   1   3      161.90      162.29      7.68 o 
  10   1   3        2.55        0.36      1.88 o 
  11   1   3       15.21       14.61      2.75 o 
  12   1   3       46.87       58.70      6.33 o 
 -13   2   3        0.03       -0.95      4.55 o 
 -12   2   3       44.95       38.35      6.12 o 
 -11   2   3       58.23       61.06      7.33 o 
 -10   2   3      461.13      464.83     21.88 o 
  -9   2   3      837.84      821.73     29.06 o 
  -8   2   3      807.56      773.39     21.78 o 
  -7   2   3       96.48       95.93      5.17 o 
  -6   2   3      116.15      103.96      5.33 o 
  -5   2   3       11.47        6.19      1.55 o 
  -4   2   3     1122.93     1089.20     17.46 o 
  -3   2   3        0.11       -0.37      0.82 o 
  -2   2   3     8169.81     7849.10     98.41 o 
  -1   2   3       31.99       21.75      1.81 o 
   0   2   3     4603.23     4414.78     76.56 o 
   1   2   3       50.64       54.02      3.03 o 
   2   2   3      511.53      436.74      7.50 o 
   3   2   3       32.36       37.12      2.39 o 
   4   2   3     2872.76     2879.61     45.11 o 
   5   2   3      699.26      770.69     13.54 o 
   6   2   3     1951.29     1991.52     30.37 o 
   7   2   3      189.67      195.74      6.41 o 
   8   2   3       10.45        8.10      2.07 o 
   9   2   3       12.54        6.12      1.80 o 
  10   2   3      673.51      730.94     19.91 o 
  11   2   3        3.10        7.05      2.23 o 
  12   2   3      102.42      100.21      8.56 o 
 -13   3   3      116.33      152.47     16.60 o 
 -12   3   3      333.30      363.64     20.70 o 
 -11   3   3       11.24        6.95      3.20 o 
 -10   3   3       56.27       59.15      8.90 o 
  -9   3   3      609.25      644.36     25.39 o 
  -8   3   3       91.36       78.34      6.09 o 
  -7   3   3      229.76      213.07      9.18 o 
  -6   3   3     1147.60     1133.95     22.35 o 
  -5   3   3      336.46      343.57     10.14 o 
  -4   3   3     3335.02     3605.37     48.01 o 
  -3   3   3        0.06        0.79      1.02 o 
  -2   3   3      117.71      126.39      5.59 o 
  -1   3   3      769.64      721.03     13.90 o 
   0   3   3     1677.33     1563.27     28.04 o 
   1   3   3       70.83       68.82      2.76 o 
   2   3   3     3862.49     3760.57     43.32 o 
   3   3   3       58.68       30.12      1.55 o 
   4   3   3       44.92       49.33      3.22 o 
   5   3   3        9.42        5.45      1.11 o 
   6   3   3       95.79       81.03      4.26 o 
   7   3   3      225.71      245.11      8.58 o 
   8   3   3      261.21      261.84      9.65 o 
   9   3   3       10.49        9.76      2.02 o 
  10   3   3       40.24       35.47      4.40 o 
  11   3   3       89.49       97.03      7.13 o 
  12   3   3      173.37      199.63     12.70 o 
 -13   4   3        0.76       -5.58      6.62 o 
 -12   4   3      187.94      172.02     14.14 o 
 -11   4   3      242.99      237.29     15.67 o 
 -10   4   3       21.89        8.33      3.87 o 
  -9   4   3       25.93       31.40      6.35 o 
  -8   4   3      152.87      155.03      8.80 o 
  -7   4   3      122.64      114.79      6.49 o 
  -6   4   3      126.41      128.61      6.15 o 
  -5   4   3      242.34      329.06     10.16 o 
  -4   4   3      514.99      569.19     12.52 o 
  -3   4   3      159.19      131.60      6.23 o 
  -2   4   3      754.96      893.44     20.52 o 
  -1   4   3     2135.94     2156.28     34.81 o 
   0   4   3      861.27      907.20     19.49 o 
   1   4   3      588.00      530.31     10.30 o 
   2   4   3       86.62       89.47      3.28 o 
   3   4   3        0.98        0.14      0.89 o 
   4   4   3      122.28       98.67      4.24 o 
   5   4   3        0.04        1.95      0.86 o 
   6   4   3      275.60      283.69      9.07 o 
   7   4   3      203.45      238.61      8.85 o 
   8   4   3        1.52        1.35      1.31 o 
   9   4   3      113.20      100.82      6.21 o 
  10   4   3        5.99        5.98      2.46 o 
  11   4   3       49.46       41.51      4.67 o 
  12   4   3       17.31       10.97      6.10 o 
 -12   5   3      337.25      363.23     21.09 o 
 -11   5   3        4.35        0.87      3.42 o 
 -10   5   3      237.18      231.99     16.50 o 
  -9   5   3       20.56       14.56      6.19 o 
  -8   5   3       51.22       43.75      4.82 o 
  -7   5   3      321.57      332.34     14.33 o 
  -6   5   3      593.53      636.35     18.49 o 
  -5   5   3      403.23      414.43     15.64 o 
  -4   5   3      536.83      476.20     14.23 o 
  -3   5   3     1889.70     2050.13     36.54 o 
  -2   5   3      912.30     1109.70     24.67 o 
  -1   5   3     3352.90     3619.18     66.92 o 
   0   5   3     6429.53     6532.09    142.97 o 
   1   5   3     1270.63     1328.83     21.12 o 
   2   5   3      246.52      316.39      7.49 o 
   3   5   3      741.88      773.06     14.13 o 
   4   5   3     1354.74     1463.14     26.04 o 
   5   5   3       41.89       36.38      2.84 o 
   6   5   3       62.77       62.05      4.03 o 
   7   5   3       53.98       59.93      4.66 o 
   8   5   3      210.05      218.64     10.19 o 
   9   5   3      484.34      513.36     16.17 o 
  10   5   3       11.39        9.43      3.85 o 
  11   5   3        3.05        3.60      2.43 o 
  12   5   3      601.08      766.78     57.51 o 
 -12   6   3       40.28       53.65      7.39 o 
 -11   6   3       50.08       57.49     10.02 o 
 -10   6   3        4.59        8.53      2.90 o 
  -9   6   3      134.98      114.69      9.85 o 
  -8   6   3       65.48       74.26      6.69 o 
  -7   6   3      315.30      309.19     14.35 o 
  -6   6   3      107.58      111.08      8.45 o 
  -5   6   3      444.24      432.97     15.81 o 
  -4   6   3     1999.03     2094.20     43.15 o 
  -3   6   3      634.53      523.78     14.93 o 
  -2   6   3      753.81      764.87     22.29 o 
  -1   6   3     1258.77     1314.91     25.82 o 
   0   6   3     1753.68     1995.98     30.19 o 
   1   6   3     1844.52     1810.50     26.71 o 
   2   6   3      127.90      108.32      5.09 o 
   3   6   3      976.02     1037.69     19.96 o 
   4   6   3       41.30       34.44      2.95 o 
   5   6   3       17.57       14.29      1.92 o 
   6   6   3      208.54      219.21      9.48 o 
   7   6   3      135.82      108.82      6.80 o 
   8   6   3        0.11        0.10      1.70 o 
   9   6   3      913.81      906.06     25.94 o 
  10   6   3      309.78      307.64     12.76 o 
  11   6   3       50.18       63.30      6.05 o 
 -12   7   3       84.44      103.42      9.49 o 
 -11   7   3        0.18        2.35      3.29 o 
 -10   7   3       22.45       10.21      3.35 o 
  -9   7   3      542.87      512.55     23.51 o 
  -8   7   3       63.42       54.60      5.44 o 
  -7   7   3      821.90      790.70     28.39 o 
  -6   7   3      133.13      133.94     12.22 o 
  -5   7   3      327.01      336.99     15.86 o 
  -4   7   3       16.84       16.40      2.43 o 
  -3   7   3     3177.98     3439.82     57.04 o 
  -2   7   3      313.32      362.87     14.72 o 
  -1   7   3     2199.02     2415.27     42.11 o 
   0   7   3      641.92      827.34     17.88 o 
   1   7   3      388.41      434.99      9.88 o 
   2   7   3      218.63      217.21      7.90 o 
   3   7   3      892.56      848.46     21.78 o 
   4   7   3        4.70        4.30      1.78 o 
   5   7   3       84.73       66.86      6.14 o 
   6   7   3       10.66        8.63      1.95 o 
   7   7   3      160.28      146.87      8.39 o 
   8   7   3       19.37       13.50      2.98 o 
   9   7   3      245.66      231.07     15.44 o 
  10   7   3       34.87       31.73      3.64 o 
  11   7   3      208.31      234.37     17.05 o 
 -12   8   3      137.55      118.30     14.29 o 
 -11   8   3       56.88       49.64      6.92 o 
 -10   8   3        8.50        7.50      3.63 o 
  -9   8   3      330.09      309.06     18.08 o 
  -8   8   3       62.29       49.43      9.99 o 
  -7   8   3      277.31      256.28     15.00 o 
  -6   8   3      185.59      155.60     11.35 o 
  -5   8   3      579.00      549.98     21.58 o 
  -4   8   3       19.58       24.04      3.42 o 
  -3   8   3      103.67      115.88      8.29 o 
  -2   8   3        4.09        6.90      2.06 o 
  -1   8   3      391.82      455.95     15.43 o 
   0   8   3       33.04       27.47      2.86 o 
   1   8   3      301.45      252.62     11.38 o 
   2   8   3       17.30       21.01      2.62 o 
   3   8   3        0.04       -0.47      1.07 o 
   4   8   3      314.39      278.47     12.82 o 
   5   8   3       56.40       48.46      4.88 o 
   6   8   3      128.93      113.51      7.95 o 
   7   8   3      217.68      196.18     10.24 o 
   8   8   3       20.39       18.99      3.27 o 
   9   8   3       59.83       63.59      6.05 o 
  10   8   3      160.62      171.86     11.49 o 
  11   8   3       22.17       26.64      6.28 o 
 -11   9   3       13.18        7.12      3.86 o 
 -10   9   3      127.91      127.09     11.20 o 
  -9   9   3       99.06       83.86      8.57 o 
  -8   9   3      225.16      202.35     13.61 o 
  -7   9   3       14.69        6.33      2.64 o 
  -6   9   3      317.92      318.34     24.50 o 
  -5   9   3      369.40      352.50     17.46 o 
  -4   9   3     1401.79     1362.35     34.11 o 
  -3   9   3       97.53      108.18      8.78 o 
  -2   9   3      413.24      476.79     18.87 o 
  -1   9   3       64.87       63.26      9.01 o 
   0   9   3       92.60      114.09      7.30 o 
   1   9   3      145.48      140.01      7.53 o 
   2   9   3        3.70        5.34      1.74 o 
   3   9   3      442.24      413.61     14.00 o 
   4   9   3       14.60       15.30      3.16 o 
   5   9   3       83.53       91.84      7.53 o 
   6   9   3        0.63       -0.17      1.80 o 
   7   9   3        6.43        8.93      2.54 o 
   8   9   3      204.02      218.96     11.93 o 
   9   9   3       50.26       48.64      6.39 o 
  10   9   3       20.29       11.85      4.73 o 
  11   9   3       35.39       43.43     14.12 o 
 -11  10   3      179.36      147.73     13.46 o 
 -10  10   3       25.03       28.34      7.66 o 
  -9  10   3        1.10        2.46      3.15 o 
  -8  10   3      315.38      318.96     18.69 o 
  -7  10   3      236.66      218.11     14.79 o 
  -6  10   3        7.90        7.50      2.82 o 
  -5  10   3      240.96      265.98     15.47 o 
  -4  10   3        1.02       -1.65      2.34 o 
  -3  10   3      316.87      325.69     17.10 o 
  -2  10   3      159.16      152.19     10.22 o 
  -1  10   3      971.82      982.83     35.24 o 
   0  10   3        8.52       20.71      4.19 o 
   1  10   3      575.34      553.31     22.88 o 
   2  10   3       20.52       10.14      3.51 o 
   3  10   3      427.03      396.98     15.98 o 
   4  10   3        0.41        1.38      1.87 o 
   5  10   3      221.77      218.96     12.90 o 
   6  10   3       60.12       59.74      6.88 o 
   7  10   3      557.81      525.99     27.20 o 
   8  10   3      185.52      170.92     13.93 o 
   9  10   3      353.83      364.91     42.23 o 
  10  10   3        3.63        6.69      3.46 o 
 -11  11   3        6.02       -6.62      6.62 o 
 -10  11   3        0.02       -1.22      3.45 o 
  -9  11   3      478.81      505.00     29.06 o 
  -8  11   3       35.22       45.62      7.38 o 
  -7  11   3      197.33      199.07     14.60 o 
  -6  11   3        0.06       -0.46      2.72 o 
  -5  11   3      493.21      537.89     27.59 o 
  -4  11   3       19.61       16.95      5.06 o 
  -3  11   3     1610.80     1685.54     53.63 o 
  -2  11   3        2.21        5.98      3.04 o 
  -1  11   3      204.05      182.54     13.69 o 
   0  11   3       75.96       69.79      7.96 o 
   1  11   3       91.31       67.64      8.07 o 
   2  11   3      266.84      235.41     13.33 o 
   3  11   3     2392.23     2470.00     67.00 o 
   4  11   3      133.86      120.76     14.34 o 
   5  11   3     1011.94     1035.56     38.09 o 
   6  11   3       14.82        6.75      2.55 o 
   7  11   3       14.51       22.37      5.78 o 
   8  11   3       99.46       95.25     10.21 o 
   9  11   3       25.55       18.02      5.31 o 
  10  11   3       16.95       28.23     10.80 o 
 -10  12   3      103.14      105.37     13.91 o 
  -9  12   3        1.76        2.90      4.07 o 
  -8  12   3      356.70      391.08     25.25 o 
  -7  12   3        0.83       -3.67      3.67 o 
  -6  12   3      118.48      154.84     14.14 o 
  -5  12   3      448.53      494.75     34.50 o 
  -4  12   3       17.57       13.37      6.45 o 
  -3  12   3       18.43       15.81      4.45 o 
  -2  12   3       70.69       62.58      9.25 o 
  -1  12   3      275.33      253.41     17.48 o 
   0  12   3      188.19      174.54     13.86 o 
   1  12   3      232.04      226.66     30.34 o 
   2  12   3       64.98       59.06      6.46 o 
   3  12   3      784.61      812.23     33.40 o 
   4  12   3       88.73       80.78      9.10 o 
   5  12   3       10.56       11.37      3.54 o 
   6  12   3       10.91        4.07      3.97 o 
   7  12   3       49.93       50.19     10.85 o 
   8  12   3      257.96      258.70     18.32 o 
   9  12   3       57.42       68.07     10.30 o 
  -9  13   3       16.94       22.65     10.46 o 
  -8  13   3        1.39        3.14      8.02 o 
  -7  13   3        6.86       -5.44      5.44 o 
  -6  13   3       55.78       46.86     22.48 o 
  -5  13   3      232.44      292.83     35.90 o 
  -4  13   3        0.01        3.38      4.94 o 
  -3  13   3       55.67       65.13     12.07 o 
  -2  13   3      180.53      163.80     14.40 o 
  -1  13   3      143.53      119.62     12.20 o 
   0  13   3        3.10       -0.12      2.83 o 
   1  13   3       86.46       71.35      8.95 o 
   2  13   3       94.93       88.03     15.41 o 
   3  13   3      242.53      212.69     18.96 o 
   4  13   3        7.74       -1.38      4.36 o 
   5  13   3       90.50       50.08     14.64 o 
   6  13   3       24.92       33.14      7.96 o 
   7  13   3        0.03       -0.95      6.62 o 
   8  13   3      100.92      110.60     14.79 o 
   9  13   3       13.88       30.32     10.80 o 
  -8  14   3       29.08       40.08     14.99 o 
  -7  14   3       88.91       72.95     12.95 o 
  -6  14   3       77.18       72.72     12.89 o 
  -5  14   3        7.90       -5.02      5.02 o 
  -4  14   3       65.00       68.66     13.64 o 
  -3  14   3       38.52       22.41      8.01 o 
  -2  14   3      135.45      136.10     17.50 o 
  -1  14   3       51.63       28.37      7.51 o 
   0  14   3        7.28        4.82      3.52 o 
   1  14   3      143.61      161.95     14.81 o 
   2  14   3        0.98       -3.32      3.32 o 
   3  14   3      225.73      185.56     19.69 o 
   4  14   3       37.34       38.64      7.74 o 
   5  14   3        6.37        1.50      7.32 o 
   6  14   3        0.00       -2.90      4.31 o 
   7  14   3       58.21       57.11      9.57 o 
   8  14   3       11.45        3.49      7.67 o 
  -7  15   3        5.87        5.97      6.25 o 
  -6  15   3       30.07       23.66      7.58 o 
  -5  15   3      156.34      162.87     18.73 o 
  -4  15   3       22.15       22.64      7.67 o 
  -3  15   3       50.44       55.09     11.83 o 
  -2  15   3       69.16       52.75     11.82 o 
  -1  15   3       66.29       53.72     16.73 o 
   0  15   3      109.67      109.95     12.40 o 
   1  15   3        7.53        8.38      4.06 o 
   2  15   3      181.53      235.98     22.57 o 
   3  15   3       28.51        7.69      7.15 o 
   4  15   3       18.09       15.48      5.48 o 
   5  15   3       75.31       87.94     18.65 o 
   6  15   3       14.40       15.92     13.42 o 
   7  15   3        6.05        8.28      5.40 o 
  -6  16   3       24.69       37.75      9.92 o 
  -5  16   3       15.82        3.45      8.54 o 
  -4  16   3       22.32       19.83     16.90 o 
  -3  16   3       78.04       96.53     14.79 o 
  -2  16   3       24.68       37.44      9.55 o 
  -1  16   3       11.49       20.47     15.68 o 
   0  16   3        8.82        4.78      5.85 o 
   1  16   3       99.16      108.47     14.76 o 
   2  16   3        3.42       -4.59      5.58 o 
   3  16   3        3.35        0.35      4.19 o 
   4  16   3       43.01       44.62      8.62 o 
   5  16   3       54.07       42.72      9.20 o 
   6  16   3      164.01      172.72     17.74 o 
  -6  17   3       22.15       27.19     11.15 o 
  -5  17   3        3.03        1.86      6.53 o 
  -4  17   3       21.51       16.38      6.90 o 
  -3  17   3      143.98      195.91     22.92 o 
  -2  17   3       41.37       35.56     10.54 o 
  -1  17   3        8.89       10.47      5.90 o 
   0  17   3        6.26       14.57     11.50 o 
   1  17   3       72.67       59.95     16.38 o 
   2  17   3       40.12       36.60     14.64 o 
   3  17   3        7.93       20.30     12.90 o 
   4  17   3       22.98       15.31      9.24 o 
   5  17   3        4.67       -6.62      6.62 o 
  -4  18   3       10.21       22.43     11.33 o 
  -3  18   3        3.15       -0.55      7.32 o 
  -2  18   3       78.95       71.07     20.39 o 
  -1  18   3       11.80       16.35      6.28 o 
   0  18   3        3.18        8.39      5.90 o 
   1  18   3        0.47       13.59      7.67 o 
  -2  19   3       15.86       19.87     10.11 o 
  -1  19   3        9.93        8.71      9.06 o 
 -12   0   4      291.04      294.90     26.00 o 
 -10   0   4      222.70      232.17     21.37 o 
  -8   0   4     6753.83     6746.95    146.56 o 
  -6   0   4     3047.54     3211.38    136.12 o 
  -4   0   4     1306.70     1223.65     30.65 o 
  -2   0   4     2033.49     1958.76     35.39 o 
   0   0   4     6219.03     5897.05     96.84 o 
   2   0   4     4494.72     5162.53    162.07 o 
   4   0   4     2637.43     2572.31     57.81 o 
   6   0   4     5200.17     5276.50     90.03 o 
   8   0   4      552.42      580.99     17.78 o 
  10   0   4      100.28      118.98     11.20 o 
  12   0   4      187.19      195.53     24.40 o 
 -13   1   4      308.01      354.68     39.56 o 
 -12   1   4      112.30      120.40     10.82 o 
 -11   1   4      306.60      307.31     17.78 o 
 -10   1   4      296.01      302.72     17.33 o 
  -9   1   4       37.75       29.35      3.64 o 
  -8   1   4        0.21       -1.44      2.24 o 
  -7   1   4      722.88      732.72     22.71 o 
  -6   1   4     1054.46      978.45     21.79 o 
  -5   1   4      122.10      109.68      4.71 o 
  -4   1   4      309.76      264.60      7.84 o 
  -3   1   4      128.44      126.32      5.06 o 
  -2   1   4     1023.08      968.80     14.77 o 
  -1   1   4     8461.67     8522.36    143.82 o 
   0   1   4      970.92      949.53     13.29 o 
   1   1   4     6057.99     6315.67     91.19 o 
   2   1   4     3328.76     3407.65    111.88 o 
   3   1   4       47.49       39.76      2.71 o 
   4   1   4     1499.49     1640.06     25.49 o 
   5   1   4     3691.60     3682.06     56.05 o 
   6   1   4       31.39       23.23      1.79 o 
   7   1   4       40.47       33.64      2.50 o 
   8   1   4      297.99      296.29      9.05 o 
   9   1   4        1.47        0.12      1.59 o 
  10   1   4       70.24       56.10      5.43 o 
  11   1   4       12.08        7.38      5.03 o 
  12   1   4        0.20       -3.45      3.45 o 
 -13   2   4       87.38       85.22     11.82 o 
 -12   2   4       27.80       24.17      6.11 o 
 -11   2   4      265.69      250.27     15.88 o 
 -10   2   4        7.14       12.17      3.37 o 
  -9   2   4      449.99      431.05     16.68 o 
  -8   2   4     1537.59     1516.66     34.52 o 
  -7   2   4      262.20      227.35     10.53 o 
  -6   2   4      665.47      744.23     18.49 o 
  -5   2   4       19.55       18.00      1.86 o 
  -4   2   4       78.96       90.40      4.32 o 
  -3   2   4      569.80      622.68     13.17 o 
  -2   2   4       37.47       42.45      2.61 o 
  -1   2   4      407.38      399.01      8.74 o 
   0   2   4     1394.54     1475.00     21.95 o 
   1   2   4        3.87       12.87      1.24 o 
   2   2   4     1419.39     1424.36     25.60 o 
   3   2   4      984.56      968.44     15.04 o 
   4   2   4       28.31       17.30      2.33 o 
   5   2   4      149.58      133.05      4.95 o 
   6   2   4       13.49       15.61      1.97 o 
   7   2   4      351.93      333.05      8.41 o 
   8   2   4      977.56      988.72     19.37 o 
   9   2   4       95.45      101.22      7.61 o 
  10   2   4        1.47        1.92      1.99 o 
  11   2   4       13.80       15.87      4.18 o 
  12   2   4       32.50       13.94      6.27 o 
 -13   3   4       65.47       68.63     10.98 o 
 -12   3   4       32.99       26.47      7.45 o 
 -11   3   4        0.38       -2.57      2.57 o 
 -10   3   4      707.16      699.15     28.53 o 
  -9   3   4       35.13       38.42      4.56 o 
  -8   3   4      118.25      109.64      7.71 o 
  -7   3   4      162.78      152.69      8.54 o 
  -6   3   4      798.56      805.55     23.25 o 
  -5   3   4       54.39       53.30      3.14 o 
  -4   3   4       12.00       17.06      2.02 o 
  -3   3   4       19.39       15.79      2.09 o 
  -2   3   4     1054.72     1168.55     19.49 o 
  -1   3   4       63.24       77.30      3.54 o 
   0   3   4      432.69      451.54     10.54 o 
   1   3   4       82.85      106.65      3.65 o 
   2   3   4        2.27        2.03      0.86 o 
   3   3   4     1707.62     1901.50     31.95 o 
   4   3   4      605.89      565.13     13.84 o 
   5   3   4       64.28       68.91      3.12 o 
   6   3   4     1049.12     1027.37     19.33 o 
   7   3   4       35.08       21.07      2.56 o 
   8   3   4      972.83      981.99     21.26 o 
   9   3   4      282.61      284.48     11.89 o 
  10   3   4        3.96        2.15      2.08 o 
  11   3   4        9.00        3.72      3.22 o 
 -13   4   4        0.31       12.90      7.32 o 
 -12   4   4      182.45      201.93     14.79 o 
 -11   4   4       34.41       27.76      4.96 o 
 -10   4   4       11.54        8.33      2.97 o 
  -9   4   4       98.80      102.35      8.18 o 
  -8   4   4      836.71      812.71     23.76 o 
  -7   4   4       66.91       60.59      5.22 o 
  -6   4   4     1690.26     1802.74     36.58 o 
  -5   4   4      249.79      208.99      9.34 o 
  -4   4   4     1795.41     1891.31     37.74 o 
  -3   4   4      738.90      814.98     20.77 o 
  -2   4   4     3084.37     3176.76     72.71 o 
  -1   4   4     1936.99     2200.13     33.61 o 
   0   4   4      580.52      673.13     22.07 o 
   1   4   4      712.25      818.50     14.31 o 
   2   4   4      462.34      471.75      8.75 o 
   3   4   4      519.04      473.60     12.97 o 
   4   4   4      737.91      712.44     13.86 o 
   5   4   4      202.45      206.20      6.57 o 
   6   4   4     1317.80     1364.04     24.87 o 
   7   4   4      331.96      346.92     10.68 o 
   8   4   4        3.68        1.47      1.46 o 
   9   4   4        7.89       10.96      2.45 o 
  10   4   4      200.54      204.15     10.26 o 
  11   4   4       23.41       16.65      4.23 o 
 -12   5   4      112.58      127.78     11.58 o 
 -11   5   4       59.66       54.28      6.94 o 
 -10   5   4       88.45       97.45     10.11 o 
  -9   5   4      233.45      219.72     13.20 o 
  -8   5   4        1.66        1.73      2.06 o 
  -7   5   4     1716.69     1703.52     40.50 o 
  -6   5   4       32.43       28.65      5.88 o 
  -5   5   4      400.33      418.12     15.43 o 
  -4   5   4       28.30       34.56      3.36 o 
  -3   5   4     1651.98     1813.99     37.84 o 
  -2   5   4       15.54        5.03      1.80 o 
  -1   5   4       83.58      109.37      7.30 o 
   0   5   4     1041.47      980.23     27.94 o 
   1   5   4      289.86      267.61      7.36 o 
   2   5   4       76.82       76.90      3.15 o 
   3   5   4      322.61      338.71      9.39 o 
   4   5   4      111.63      112.70      5.32 o 
   5   5   4     1824.06     1812.19     31.01 o 
   6   5   4       17.44       14.02      1.96 o 
   7   5   4      412.84      405.15     12.20 o 
   8   5   4       17.28       17.70      2.84 o 
   9   5   4       99.40      110.45      7.34 o 
  10   5   4      162.34      186.52     10.00 o 
  11   5   4      108.15       97.36      7.94 o 
 -12   6   4      262.02      295.56     18.85 o 
 -11   6   4      128.99      148.31     16.50 o 
 -10   6   4      211.65      216.57     14.94 o 
  -9   6   4      262.06      236.74     13.84 o 
  -8   6   4      847.29      788.19     26.41 o 
  -7   6   4       42.52       39.42      6.13 o 
  -6   6   4      301.98      295.94     13.67 o 
  -5   6   4     1443.03     1481.08     39.24 o 
  -4   6   4      248.74      257.33     12.86 o 
  -3   6   4       24.80       18.76      2.76 o 
  -2   6   4      169.44      188.23      8.82 o 
  -1   6   4      978.57     1056.61     36.13 o 
   0   6   4      384.87      378.57     11.64 o 
   1   6   4      426.36      379.87      9.80 o 
   2   6   4      364.19      345.75      8.64 o 
   3   6   4       44.60       56.10      3.65 o 
   4   6   4     1192.30     1239.38     26.42 o 
   5   6   4       23.06       17.57      2.68 o 
   6   6   4      361.45      339.48     11.00 o 
   7   6   4      194.87      166.91      8.47 o 
   8   6   4      122.83      120.72      7.37 o 
   9   6   4      394.16      396.87     17.37 o 
  10   6   4       87.84      101.30      7.27 o 
  11   6   4       31.89       30.75      4.08 o 
 -12   7   4       33.18       29.88      6.53 o 
 -11   7   4       37.12       38.68      6.52 o 
 -10   7   4        4.33        8.50      3.34 o 
  -9   7   4        3.31        5.88      2.83 o 
  -8   7   4      122.23      119.77      9.52 o 
  -7   7   4      147.40      131.23     11.03 o 
  -6   7   4      778.81      827.99     28.82 o 
  -5   7   4      355.52      334.23     16.06 o 
  -4   7   4      927.44      948.80     29.01 o 
  -3   7   4       18.05       25.73      3.29 o 
  -2   7   4       55.19       54.84      5.10 o 
  -1   7   4        0.54        0.72      1.24 o 
   0   7   4      258.26      307.08     11.87 o 
   1   7   4     1631.02     1716.42     28.44 o 
   2   7   4       63.21       74.49      4.58 o 
   3   7   4        5.80        3.37      1.61 o 
   4   7   4      497.70      514.91     15.46 o 
   5   7   4      536.52      525.53     16.01 o 
   6   7   4       92.85       79.04      6.17 o 
   7   7   4       13.30       16.20      2.87 o 
   8   7   4      537.77      559.18     18.64 o 
   9   7   4       28.97       15.24      3.50 o 
  10   7   4       45.36       48.54      6.82 o 
  11   7   4       16.45        9.76      4.88 o 
 -12   8   4       22.67       24.12     12.90 o 
 -11   8   4       71.75       89.04     10.56 o 
 -10   8   4        0.42        1.43      6.04 o 
  -9   8   4      661.82      689.57     26.27 o 
  -8   8   4       75.12       80.24      9.77 o 
  -7   8   4      227.45      221.59     14.38 o 
  -6   8   4       52.43       42.97      6.07 o 
  -5   8   4      750.59      802.32     27.89 o 
  -4   8   4      602.85      661.82     24.01 o 
  -3   8   4      420.96      385.15     14.92 o 
  -2   8   4      582.61      599.37     24.70 o 
  -1   8   4      986.22     1079.68     48.00 o 
   0   8   4      108.79      109.34      7.69 o 
   1   8   4      189.31      165.30      9.20 o 
   2   8   4      208.36      213.79      8.33 o 
   3   8   4      307.39      304.35     12.17 o 
   4   8   4      105.47       95.99      6.86 o 
   5   8   4     1049.38     1066.61     33.76 o 
   6   8   4      101.82       99.20      7.69 o 
   7   8   4      547.45      534.97     20.52 o 
   8   8   4      125.30      119.08      8.30 o 
   9   8   4      471.90      535.29     21.93 o 
  10   8   4       41.36       38.65      6.94 o 
 -11   9   4      149.52      148.94     12.16 o 
 -10   9   4       62.01       52.88      6.76 o 
  -9   9   4      380.84      414.34     19.71 o 
  -8   9   4       16.92       23.26      5.38 o 
  -7   9   4      964.56     1020.64     35.40 o 
  -6   9   4       72.93       50.99      6.89 o 
  -5   9   4       43.67       57.66      6.49 o 
  -4   9   4     1065.86     1149.77     30.99 o 
  -3   9   4        5.25        7.53      2.30 o 
  -2   9   4       29.06       17.66      3.38 o 
  -1   9   4      549.89      596.11     24.83 o 
   0   9   4        1.12        0.26      1.53 o 
   1   9   4      576.15      522.24     22.34 o 
   2   9   4       54.65       43.82      4.85 o 
   3   9   4        1.23        1.76      1.45 o 
   4   9   4      112.62      102.81      7.57 o 
   5   9   4     1005.59      965.05     29.28 o 
   6   9   4       33.22       21.80      5.68 o 
   7   9   4      363.03      359.28     16.90 o 
   8   9   4       81.79       69.16      6.89 o 
   9   9   4       45.89       44.89      6.24 o 
  10   9   4        5.53       10.11      4.17 o 
 -11  10   4      236.48      252.69     34.51 o 
 -10  10   4       25.56       10.75      5.99 o 
  -9  10   4       74.16       68.80      7.95 o 
  -8  10   4       82.11       81.09      9.36 o 
  -7  10   4      123.43      108.51     10.37 o 
  -6  10   4      317.96      339.37     18.58 o 
  -5  10   4     1720.42     1879.35     50.38 o 
  -4  10   4       43.58       40.90      6.88 o 
  -3  10   4      448.00      433.78     22.97 o 
  -2  10   4        0.16        2.29      3.33 o 
  -1  10   4        3.44        5.33      3.92 o 
   0  10   4      640.33      634.60     32.64 o 
   1  10   4       63.29       64.72      5.68 o 
   2  10   4      623.08      594.61     20.18 o 
   3  10   4      581.98      574.16     19.93 o 
   4  10   4      609.10      614.27     22.71 o 
   5  10   4       16.74       12.94      4.18 o 
   6  10   4       12.94        7.93      3.27 o 
   7  10   4       33.86       32.56      4.80 o 
   8  10   4       33.40       27.03      5.51 o 
   9  10   4      173.61      161.92     16.88 o 
  10  10   4       23.83       47.75     10.11 o 
 -11  11   4       57.49       74.24     13.59 o 
 -10  11   4      303.86      307.26     22.19 o 
  -9  11   4       19.25       15.84     13.94 o 
  -8  11   4      106.98      107.44     12.86 o 
  -7  11   4      159.22      173.35     19.69 o 
  -6  11   4       32.87       34.07      7.00 o 
  -5  11   4       54.46       61.50     12.18 o 
  -4  11   4      175.35      151.63     13.82 o 
  -3  11   4      170.78      163.51     14.42 o 
  -2  11   4       51.05       33.68      5.66 o 
  -1  11   4       55.65       50.84      7.15 o 
   0  11   4        0.88        2.56      2.60 o 
   1  11   4      176.45      155.40     12.38 o 
   2  11   4       24.92       26.52      5.05 o 
   3  11   4       30.53       44.16      6.27 o 
   4  11   4      576.45      581.12     26.07 o 
   5  11   4      307.23      302.20     18.01 o 
   6  11   4        1.67       -0.26      2.60 o 
   7  11   4        0.78       -0.90      3.01 o 
   8  11   4      292.05      326.01     19.78 o 
   9  11   4       58.73       48.00      9.37 o 
 -10  12   4        0.69       -7.32      7.32 o 
  -9  12   4      138.40      143.40     18.42 o 
  -8  12   4       12.00       14.87      5.70 o 
  -7  12   4       49.66       44.78      8.57 o 
  -6  12   4      378.12      351.73     29.55 o 
  -5  12   4      974.72     1099.27     55.20 o 
  -4  12   4      164.93      199.37     20.46 o 
  -3  12   4      314.25      332.62     21.41 o 
  -2  12   4       25.91       17.57      4.71 o 
  -1  12   4      389.00      376.98     21.82 o 
   0  12   4        3.34        2.53      2.68 o 
   1  12   4      422.86      445.77     25.31 o 
   2  12   4        9.45        6.45      2.93 o 
   3  12   4      742.09      703.74     30.48 o 
   4  12   4      115.80      108.73     12.00 o 
   5  12   4       86.75       85.37     12.33 o 
   6  12   4       15.33       10.64      3.99 o 
   7  12   4      130.14      111.20     11.00 o 
   8  12   4       14.83       14.59      4.01 o 
   9  12   4      150.55      158.93     22.31 o 
  -9  13   4      134.14      136.94     16.41 o 
  -8  13   4       36.70       37.71      9.34 o 
  -7  13   4       60.90       72.42     12.05 o 
  -6  13   4       53.05       66.97     13.30 o 
  -5  13   4       38.25       49.42     11.09 o 
  -4  13   4       11.85        0.40      4.76 o 
  -3  13   4        0.01        0.06     10.28 o 
  -2  13   4      131.33      134.40     13.38 o 
  -1  13   4       18.58       20.09      4.78 o 
   0  13   4       32.62       25.68      5.31 o 
   1  13   4      722.79      632.74     36.47 o 
   2  13   4      422.06      383.98     27.06 o 
   3  13   4      187.92      197.00     15.02 o 
   4  13   4       62.90       52.02      7.97 o 
   5  13   4      347.03      388.32     22.79 o 
   6  13   4       30.92       33.07      7.49 o 
   7  13   4        0.10       -1.27      3.35 o 
   8  13   4      110.28      120.59     18.47 o 
  -8  14   4      101.23       96.23     28.23 o 
  -7  14   4       13.14       12.72      6.64 o 
  -6  14   4       14.83       14.13      8.71 o 
  -5  14   4       11.69       10.16      5.40 o 
  -4  14   4       31.84       37.54      9.78 o 
  -3  14   4        5.54        7.46      9.24 o 
  -2  14   4       15.95       17.45      5.76 o 
  -1  14   4       82.34       83.34     12.97 o 
   0  14   4       69.90       70.91      9.84 o 
   1  14   4        0.70       -0.14      3.83 o 
   2  14   4        0.46        0.34      3.42 o 
   3  14   4        0.00       -3.67      3.67 o 
   4  14   4      383.97      383.60     35.73 o 
   5  14   4       22.89       26.11      6.80 o 
   6  14   4       89.81       92.68     12.70 o 
   7  14   4       59.72       71.03     10.07 o 
  -7  15   4       82.86       72.82     15.51 o 
  -6  15   4        0.02        6.01      6.97 o 
  -5  15   4        9.36        6.11      5.29 o 
  -4  15   4       92.98       94.52     15.27 o 
  -3  15   4       29.39       10.32      7.67 o 
  -2  15   4        1.38       -4.94      4.94 o 
  -1  15   4       16.46       13.85      8.57 o 
   0  15   4       33.39       23.87      7.63 o 
   1  15   4      169.85      168.31     18.23 o 
   2  15   4        5.96        2.00      4.06 o 
   3  15   4        0.96        1.48      4.80 o 
   4  15   4       88.62       74.14     23.53 o 
   5  15   4      250.35      267.12     24.14 o 
   6  15   4        0.00       -1.74      6.62 o 
  -7  16   4        2.17       -3.14      9.76 o 
  -6  16   4        7.90       25.40     15.34 o 
  -5  16   4       90.97      111.61     16.83 o 
  -4  16   4       71.32       72.27     13.43 o 
  -3  16   4      139.33      156.90     19.56 o 
  -2  16   4       17.15       27.40     15.16 o 
  -1  16   4       17.32       16.56     28.23 o 
   0  16   4       14.91       16.33     16.73 o 
   1  16   4       90.64       81.10     14.29 o 
   2  16   4       67.72       83.43     12.65 o 
   3  16   4      212.08      238.67     32.41 o 
   4  16   4        7.27       -1.39      5.28 o 
   5  16   4        7.57        6.84      5.05 o 
  -6  17   4       31.31       61.34     12.55 o 
  -5  17   4       19.28       16.90     12.37 o 
  -4  17   4       18.36       17.72      7.32 o 
  -3  17   4        0.96        0.87      6.16 o 
  -2  17   4       33.08       17.74      7.62 o 
  -1  17   4       21.45       50.19     15.34 o 
   0  17   4        0.11        1.39      7.32 o 
   1  17   4        0.00       -5.23      6.62 o 
   2  17   4       93.53      117.93     13.84 o 
   3  17   4        2.61        6.34      5.36 o 
   4  17   4      242.49      348.89     41.13 o 
  -4  18   4        2.22       16.73      9.06 o 
  -3  18   4       12.18        1.74      8.71 o 
  -2  18   4      189.78      212.96     30.67 o 
  -1  18   4        8.74       -3.49      8.71 o 
   3  18   4       59.73       90.97     12.20 o 
 -13   0   5      521.62      551.39     52.98 o 
 -11   0   5        0.01        1.74      5.93 o 
  -9   0   5      831.95      804.02     53.85 o 
  -7   0   5      209.63      239.76     15.88 o 
  -5   0   5      518.08      527.18     22.36 o 
  -3   0   5        3.55        0.57      1.24 o 
  -1   0   5     2492.71     2524.63     48.41 o 
   1   0   5      658.35      790.96     18.79 o 
   5   0   5      246.91      243.12      9.22 o 
   7   0   5      747.35      752.72     21.59 o 
   9   0   5      140.03      126.53     10.81 o 
  11   0   5        9.72        7.46      5.75 o 
 -13   1   5        6.23        4.01      5.05 o 
 -12   1   5        3.21       -2.68      3.45 o 
 -11   1   5       21.50       17.07      5.08 o 
 -10   1   5      816.23      832.50     32.08 o 
  -9   1   5      212.90      208.76     11.67 o 
  -8   1   5     1233.84     1272.80     31.49 o 
  -7   1   5       60.77       69.52      6.08 o 
  -6   1   5      182.80      178.31      8.92 o 
  -5   1   5      524.69      481.30     15.06 o 
  -4   1   5       63.70       88.03      4.63 o 
  -3   1   5        0.00       -0.10      0.79 o 
  -2   1   5     3527.58     3473.92     43.43 o 
  -1   1   5       28.45       28.08      2.51 o 
   0   1   5      150.61      180.34      4.67 o 
   1   1   5      112.54      108.10      3.32 o 
   2   1   5      353.82      328.20      7.88 o 
   3   1   5       63.96       86.12      3.99 o 
   4   1   5      567.88      614.47     26.14 o 
   5   1   5        2.79        2.95      1.11 o 
   6   1   5      136.30      129.74      4.41 o 
   7   1   5       20.24       10.20      1.72 o 
   8   1   5      654.80      656.62     15.36 o 
   9   1   5        4.44        3.97      1.86 o 
  10   1   5      124.53      125.07      8.67 o 
  11   1   5       58.05       58.80      5.85 o 
 -13   2   5       69.18       27.48      6.69 o 
 -12   2   5      237.57      231.16     16.16 o 
 -11   2   5       19.07       16.39      4.68 o 
 -10   2   5       36.90       28.90      6.90 o 
  -9   2   5       39.61       41.59      5.26 o 
  -8   2   5      489.07      494.82     18.07 o 
  -7   2   5       12.87       12.67      2.77 o 
  -6   2   5     2257.70     2284.81     43.34 o 
  -5   2   5      579.08      618.50     15.14 o 
  -4   2   5      397.04      330.75      9.89 o 
  -3   2   5       21.58       23.02      2.11 o 
  -2   2   5        0.08        0.80      0.79 o 
  -1   2   5       50.74       43.72      2.98 o 
   0   2   5     1300.56     1248.12     18.70 o 
   1   2   5     1307.45     1470.31     23.29 o 
   2   2   5     3248.37     3538.19     59.26 o 
   3   2   5      157.83      145.79      6.71 o 
   4   2   5       59.91       55.62      4.51 o 
   5   2   5       32.19       24.50      2.29 o 
   6   2   5     1939.83     2049.18     34.81 o 
   7   2   5       17.37       22.51      2.37 o 
   8   2   5      817.66      844.03     20.10 o 
   9   2   5       28.65       24.38      3.36 o 
  10   2   5       60.40       54.68      5.63 o 
  11   2   5       50.75       46.13      5.16 o 
 -13   3   5       65.00       57.83     15.16 o 
 -12   3   5       21.05       30.73      5.53 o 
 -11   3   5      289.41      334.52     19.56 o 
 -10   3   5       34.91       31.97      5.28 o 
  -9   3   5       26.32       14.63      3.33 o 
  -8   3   5        0.30        1.27      2.06 o 
  -7   3   5      293.06      282.37     12.58 o 
  -6   3   5      201.07      206.76     10.02 o 
  -5   3   5       61.63       84.11      5.77 o 
  -4   3   5     1186.71     1249.14     23.11 o 
  -3   3   5      363.18      408.98     10.04 o 
  -2   3   5     1772.12     1687.25     24.88 o 
  -1   3   5      728.65      677.95     14.13 o 
   0   3   5      455.43      509.64     10.86 o 
   1   3   5      552.96      601.36     11.57 o 
   2   3   5      630.85      600.59     15.14 o 
   3   3   5        8.48        4.17      1.01 o 
   4   3   5      324.81      321.60     10.82 o 
   5   3   5      818.73      776.74     17.68 o 
   6   3   5       43.28       35.08      2.74 o 
   7   3   5      248.39      236.24      8.53 o 
   8   3   5       62.18       54.94      4.40 o 
   9   3   5       30.25       32.06      4.00 o 
  10   3   5       71.67       78.66      7.19 o 
  11   3   5      158.49      150.34     11.91 o 
 -12   4   5      136.45      170.30     13.24 o 
 -11   4   5      100.04       93.69      9.56 o 
 -10   4   5       18.37        5.90      3.32 o 
  -9   4   5       19.84       18.94      4.23 o 
  -8   4   5      428.88      423.30     16.73 o 
  -7   4   5        0.02       -1.23      2.11 o 
  -6   4   5        0.08       -0.53      2.13 o 
  -5   4   5      763.61      772.19     20.73 o 
  -4   4   5      433.64      449.65     13.11 o 
  -3   4   5      297.68      298.92      9.71 o 
  -2   4   5        3.44        1.25      0.97 o 
  -1   4   5      177.46      169.57      6.40 o 
   0   4   5      454.41      440.31     11.38 o 
   1   4   5        0.28        2.36      1.35 o 
   2   4   5       26.94       25.75      1.82 o 
   3   4   5      147.16      163.12      5.12 o 
   4   4   5     1073.05     1086.26     20.34 o 
   5   4   5      438.03      448.32     10.14 o 
   6   4   5      214.72      210.49      8.37 o 
   7   4   5      173.78      168.33      7.49 o 
   8   4   5       99.85       98.22      5.95 o 
   9   4   5      501.44      511.05     18.27 o 
  10   4   5      141.00      145.51      9.34 o 
  11   4   5       33.94       26.38      5.89 o 
 -12   5   5       48.42       60.00      8.70 o 
 -11   5   5        1.15       -0.47      3.37 o 
 -10   5   5       51.94       64.36      8.40 o 
  -9   5   5      107.89      119.27      8.84 o 
  -8   5   5       84.19       71.21      7.52 o 
  -7   5   5      284.55      279.26     12.93 o 
  -6   5   5       94.75       84.91      6.51 o 
  -5   5   5       29.79       32.86      8.37 o 
  -4   5   5     1433.51     1515.90     31.31 o 
  -3   5   5       11.17       10.24      1.90 o 
  -2   5   5      337.79      318.00     10.59 o 
  -1   5   5      593.10      657.73     19.24 o 
   0   5   5      248.31      236.89      9.31 o 
   1   5   5      659.19      730.18     16.35 o 
   2   5   5       24.00       23.43      2.25 o 
   3   5   5        5.77        6.78      1.30 o 
   4   5   5      807.24      833.14     17.24 o 
   5   5   5        0.03        3.05      1.33 o 
   6   5   5      208.90      216.30      7.60 o 
   7   5   5      188.82      217.29      9.22 o 
   8   5   5      464.80      468.79     17.27 o 
   9   5   5        6.83        6.22      2.38 o 
  10   5   5       91.13      105.94      8.13 o 
  11   5   5        9.80       16.88      8.19 o 
 -12   6   5       49.74       46.16      6.57 o 
 -11   6   5        9.07        4.33      3.40 o 
 -10   6   5       36.83       34.39     11.28 o 
  -9   6   5        2.74        2.82      2.71 o 
  -8   6   5        9.43        7.98      3.41 o 
  -7   6   5      801.27      781.00     25.80 o 
  -6   6   5       40.41       29.72      5.20 o 
  -5   6   5      238.14      232.37     14.79 o 
  -4   6   5      240.11      246.01     12.66 o 
  -3   6   5      339.55      298.31     12.22 o 
  -2   6   5        3.86        4.46      2.83 o 
  -1   6   5        0.33        2.17      1.46 o 
   0   6   5        4.14       -0.73      1.06 o 
   1   6   5      951.36     1114.27     21.56 o 
   2   6   5      193.70      190.07      6.49 o 
   3   6   5       75.99       66.98      3.76 o 
   4   6   5       61.17       54.15      3.78 o 
   5   6   5     1030.44     1055.98     34.29 o 
   6   6   5      404.46      408.23     13.22 o 
   7   6   5       24.40       23.01      3.50 o 
   8   6   5       97.38       98.48      7.44 o 
   9   6   5      388.71      383.98     16.90 o 
  10   6   5       40.09       43.64      5.38 o 
  11   6   5        1.48        0.88      3.67 o 
 -12   7   5       49.86       43.92     10.80 o 
 -11   7   5      131.63      132.16     11.75 o 
 -10   7   5       62.08       53.81      8.16 o 
  -9   7   5       45.19       40.21      6.91 o 
  -8   7   5      234.31      233.89     13.88 o 
  -7   7   5      690.26      712.99     25.02 o 
  -6   7   5      284.68      283.48     14.16 o 
  -5   7   5      777.37      759.46     26.81 o 
  -4   7   5        3.56       -0.01      3.82 o 
  -3   7   5      107.53      107.36      9.23 o 
  -2   7   5       62.08       61.13      6.71 o 
  -1   7   5      857.52      807.79     43.97 o 
   0   7   5      259.06      271.01     12.54 o 
   1   7   5     1937.62     1996.34     38.57 o 
   2   7   5      298.61      300.80      9.68 o 
   3   7   5       40.38       34.83      4.16 o 
   4   7   5        8.05        5.15      1.52 o 
   5   7   5      196.19      193.33      9.64 o 
   6   7   5      161.16      152.16      8.92 o 
   7   7   5      397.42      385.49     18.95 o 
   8   7   5        2.85        1.49      2.82 o 
   9   7   5        2.21        2.25      2.45 o 
  10   7   5        2.07       -0.54      2.58 o 
 -12   8   5      198.78      291.38     33.11 o 
 -11   8   5      189.58      206.97     18.14 o 
 -10   8   5        1.85       -0.41      4.98 o 
  -9   8   5      188.22      164.77     15.22 o 
  -8   8   5        8.83        5.30      2.94 o 
  -7   8   5       33.15       23.97      4.46 o 
  -6   8   5       27.06       25.52      4.88 o 
  -5   8   5       60.11       72.78      8.78 o 
  -4   8   5      613.01      608.11     27.35 o 
  -3   8   5       54.02       56.66      8.06 o 
  -2   8   5       27.60       21.40      3.30 o 
  -1   8   5      118.65      142.06     11.97 o 
   0   8   5      252.19      241.12     12.41 o 
   1   8   5      180.66      200.38     11.12 o 
   2   8   5        0.14       -1.11      1.11 o 
   3   8   5      819.09      799.06     22.22 o 
   4   8   5      165.71      176.67      9.06 o 
   5   8   5      946.34      998.16     28.61 o 
   6   8   5      139.39      148.53      9.35 o 
   7   8   5      166.86      156.90     11.99 o 
   8   8   5      142.68      139.26     11.56 o 
   9   8   5      332.68      324.81     19.30 o 
  10   8   5        1.85        3.79      5.93 o 
 -11   9   5        6.97       -1.23      4.27 o 
 -10   9   5       19.02       22.42      8.19 o 
  -9   9   5        5.07        6.61      6.74 o 
  -8   9   5        5.30        8.75      4.13 o 
  -7   9   5       11.37       10.31      4.69 o 
  -6   9   5      398.12      397.96     23.79 o 
  -5   9   5       21.80       14.76      4.42 o 
  -4   9   5      529.53      670.42     38.08 o 
  -3   9   5        2.60       -2.13      2.13 o 
  -2   9   5      122.99      113.12     18.53 o 
  -1   9   5     1752.61     1852.21     46.68 o 
   0   9   5      186.68      156.54      9.93 o 
   1   9   5       26.05       24.96      6.84 o 
   2   9   5        5.30        2.34      2.01 o 
   3   9   5        1.47       -0.48      1.47 o 
   4   9   5      143.86      135.75      8.95 o 
   5   9   5      107.82       98.34      7.66 o 
   6   9   5       61.38       51.96      7.40 o 
   7   9   5        0.98       -0.73      2.13 o 
   8   9   5      246.92      302.60     31.15 o 
   9   9   5        0.23        2.92      3.07 o 
 -11  10   5       29.32       49.84     11.15 o 
 -10  10   5        8.97        8.37      5.17 o 
  -9  10   5      176.29      204.93     15.39 o 
  -8  10   5       14.88        8.09      5.74 o 
  -7  10   5       80.59       59.74      9.53 o 
  -6  10   5      850.54      829.91     37.25 o 
  -5  10   5       49.10       42.58      6.25 o 
  -4  10   5        1.13        1.85      3.23 o 
  -3  10   5     2530.48     2508.41     70.42 o 
  -2  10   5      217.45      176.71     16.35 o 
  -1  10   5      311.93      283.25     17.42 o 
   0  10   5      122.81      123.66     10.58 o 
   1  10   5      170.40      180.07     11.54 o 
   2  10   5      275.14      264.43     12.74 o 
   3  10   5      189.35      190.56     10.50 o 
   4  10   5      526.06      515.52     20.65 o 
   5  10   5     1026.06     1037.56     41.19 o 
   6  10   5        1.85        6.16      2.49 o 
   7  10   5       16.37       17.65      4.64 o 
   8  10   5        0.02       -0.04      2.85 o 
   9  10   5      278.51      318.63     23.85 o 
 -10  11   5        4.97        3.17      4.68 o 
  -9  11   5       58.33       47.33      7.07 o 
  -8  11   5       31.45       35.12      7.13 o 
  -7  11   5      238.81      218.25     18.57 o 
  -6  11   5      396.86      359.65     23.92 o 
  -5  11   5      548.96      604.60     38.43 o 
  -4  11   5      689.34      735.72     33.73 o 
  -3  11   5      606.72      603.61     29.31 o 
  -2  11   5      123.00      117.21     11.82 o 
  -1  11   5      141.61      155.93     12.93 o 
   0  11   5      251.15      243.53     16.02 o 
   1  11   5      739.70      689.87     35.61 o 
   2  11   5      107.15       97.62     20.04 o 
   3  11   5       11.17        5.59      2.48 o 
   4  11   5       19.48       13.89      3.33 o 
   5  11   5      329.35      330.11     16.74 o 
   6  11   5       30.72       35.23      5.90 o 
   7  11   5      174.12      179.83     13.64 o 
   8  11   5        4.09       -3.81      3.81 o 
   9  11   5       97.94      112.58     18.12 o 
  -9  12   5      221.94      266.51     20.97 o 
  -8  12   5        8.71       20.07     15.68 o 
  -7  12   5        0.58        4.61      6.62 o 
  -6  12   5       27.34       10.57      6.76 o 
  -5  12   5      182.47      214.45     22.66 o 
  -4  12   5       17.63        6.46      4.17 o 
  -3  12   5        4.01        1.50      4.00 o 
  -2  12   5        2.84        5.38      3.07 o 
  -1  12   5      156.74      143.18     12.82 o 
   0  12   5      455.46      454.60     29.17 o 
   1  12   5      494.80      455.12     39.04 o 
   2  12   5       26.09       12.82      4.80 o 
   3  12   5      523.05      533.24     25.82 o 
   4  12   5        9.19       12.84      3.41 o 
   5  12   5       77.79       76.59     11.81 o 
   6  12   5        5.80        7.15      3.62 o 
   7  12   5       55.52       70.76      8.37 o 
   8  12   5        1.71        4.53      3.94 o 
  -9  13   5        0.00       -6.97      6.97 o 
  -8  13   5       95.25      109.87     16.24 o 
  -7  13   5        5.88       13.16      6.39 o 
  -6  13   5      147.58      178.79     23.35 o 
  -5  13   5      313.05      359.58     30.62 o 
  -4  13   5       38.82       48.60     11.69 o 
  -3  13   5        0.26       -1.44      3.88 o 
  -2  13   5        1.46        5.23      3.40 o 
  -1  13   5       74.60       61.92      8.69 o 
   0  13   5        4.16       10.58      4.71 o 
   1  13   5        3.38        9.41      5.93 o 
   2  13   5       42.21       39.47      9.58 o 
   3  13   5      289.59      313.28     40.76 o 
   4  13   5       39.65       42.97      7.12 o 
   5  13   5       16.39       13.98      4.05 o 
   6  13   5       15.26       16.97      4.69 o 
   7  13   5        0.47        0.41      3.61 o 
   8  13   5       73.16      102.12     16.73 o 
  -8  14   5       52.97       45.86     11.06 o 
  -7  14   5       32.75       48.45     15.68 o 
  -6  14   5        4.97        6.98      7.84 o 
  -5  14   5       82.27      127.56     16.39 o 
  -4  14   5      122.50      132.99     18.16 o 
  -3  14   5      216.17      247.39     23.91 o 
  -2  14   5      170.98      172.28     15.76 o 
  -1  14   5        2.50       -3.38      4.42 o 
   0  14   5      166.14      155.49     24.40 o 
   1  14   5      137.15      113.75     36.25 o 
   2  14   5       11.12        7.93      5.05 o 
   3  14   5      383.10      343.54     32.07 o 
   4  14   5      141.37      115.17     14.09 o 
   5  14   5       50.16       50.49      8.97 o 
   6  14   5       10.13        1.53      4.76 o 
   7  14   5       30.34       18.12      7.67 o 
  -7  15   5      182.08      292.81     27.97 o 
  -6  15   5       12.49        8.48     10.98 o 
  -5  15   5       59.90       61.89     11.55 o 
  -4  15   5       79.69      113.07     16.77 o 
  -3  15   5        8.79        8.16     11.33 o 
  -2  15   5      374.16      445.47     33.98 o 
  -1  15   5       40.60       31.04     10.98 o 
   0  15   5       28.82       25.17      6.64 o 
   1  15   5      152.72      129.15     17.25 o 
   2  15   5       29.91        9.32      5.23 o 
   3  15   5        0.13        0.00      4.27 o 
   4  15   5       21.38       20.22      6.50 o 
   5  15   5      117.37      135.41     15.49 o 
   6  15   5       15.55        5.58      7.32 o 
  -6  16   5       42.33       44.13     22.13 o 
  -5  16   5       23.42       33.13      9.33 o 
  -4  16   5        7.44       20.10     12.37 o 
  -3  16   5       24.49       22.67     16.21 o 
  -2  16   5        7.24       -0.70      7.32 o 
  -1  16   5        0.17        9.41      8.02 o 
   0  16   5        3.60        1.24      6.27 o 
   1  16   5       19.39       10.91      5.54 o 
   2  16   5      228.01      243.13     23.66 o 
   3  16   5        0.30        0.05      5.93 o 
   4  16   5        0.42       -0.48      6.10 o 
  -5  17   5       13.92       21.26     10.80 o 
  -4  17   5       46.96       65.31     12.75 o 
  -3  17   5       41.55       50.20     10.87 o 
  -2  17   5        0.98       -3.83      8.02 o 
  -1  17   5        1.28       -1.05      8.71 o 
   0  17   5        2.11        0.35      8.36 o 
   1  17   5       50.60       64.15     22.65 o 
   2  17   5       37.32       22.13      7.64 o 
   3  17   5       42.08       25.09      9.41 o 
 -12   0   6       65.67       61.44     11.72 o 
 -10   0   6     1987.34     2154.81     68.88 o 
  -8   0   6       48.77       36.01      7.05 o 
  -6   0   6      836.01      798.69     37.99 o 
  -4   0   6       32.91        6.24      4.33 o 
  -2   0   6       33.54       36.87      3.36 o 
   0   0   6     7112.32     7178.02    193.73 o 
   2   0   6     2719.39     2620.65     89.23 o 
   6   0   6      246.60      246.76     14.64 o 
   8   0   6      139.67      128.97      8.30 o 
  10   0   6       12.70       20.18      4.55 o 
 -13   1   6       23.79       15.68      8.36 o 
 -12   1   6       81.20       82.31      8.76 o 
 -11   1   6       75.00       85.40     16.90 o 
 -10   1   6      126.85      128.32      9.80 o 
  -9   1   6       33.45       31.17      4.88 o 
  -8   1   6      394.12      369.52     15.72 o 
  -7   1   6       36.28       32.76      4.24 o 
  -6   1   6      472.11      484.46     16.48 o 
  -5   1   6       54.94       54.67      3.72 o 
  -4   1   6       97.26       73.77      4.64 o 
  -3   1   6        3.25        2.28      1.37 o 
  -2   1   6     1267.79     1335.07     21.03 o 
  -1   1   6     2045.94     2165.31     31.14 o 
   0   1   6     2835.63     2992.69     41.97 o 
   1   1   6       31.65       36.19      2.74 o 
   2   1   6       59.57       43.52      2.53 o 
   3   1   6       12.98        5.93      2.09 o 
   4   1   6      564.82      616.56     26.49 o 
   5   1   6      255.98      236.66     14.29 o 
   6   1   6      235.01      225.60      7.24 o 
   7   1   6       41.04       35.10      2.64 o 
   8   1   6       71.90       78.33      4.25 o 
   9   1   6       71.63       72.67      5.84 o 
  10   1   6       87.93       88.93      6.34 o 
  11   1   6       91.03       88.24      8.58 o 
 -12   2   6        0.76       -3.11      4.98 o 
 -11   2   6       83.97       54.33     10.28 o 
 -10   2   6      267.76      257.62     14.12 o 
  -9   2   6      238.09      232.45     12.94 o 
  -8   2   6      183.79      187.66     10.92 o 
  -7   2   6      303.40      295.66     13.12 o 
  -6   2   6      178.84      207.24     10.26 o 
  -5   2   6      365.13      387.72     12.59 o 
  -4   2   6      554.46      575.32     15.07 o 
  -3   2   6        0.05        0.84      0.97 o 
  -2   2   6        7.04        4.47      1.01 o 
  -1   2   6      973.99      987.70     18.73 o 
   0   2   6     1739.71     1833.58     30.74 o 
   1   2   6       22.08       26.53      2.30 o 
   2   2   6      316.51      304.74      8.59 o 
   3   2   6      410.62      369.31     14.99 o 
   4   2   6        2.56        2.82      1.48 o 
   5   2   6      118.86      103.42      7.13 o 
   6   2   6      328.12      307.71     10.81 o 
   7   2   6       26.83       28.79      2.68 o 
   8   2   6       36.85       43.20      3.53 o 
   9   2   6        6.11        4.66      1.93 o 
  10   2   6       95.79      108.10      9.37 o 
  11   2   6       59.03       55.07      9.76 o 
 -12   3   6      167.53      175.35     16.18 o 
 -11   3   6       14.87       10.80      4.33 o 
 -10   3   6      138.27      158.09     10.79 o 
  -9   3   6      332.07      352.42     16.09 o 
  -8   3   6      488.37      446.49     17.65 o 
  -7   3   6       14.21       11.82      2.76 o 
  -6   3   6        0.05       -0.64      1.91 o 
  -5   3   6      214.26      260.85     10.99 o 
  -4   3   6       11.47       12.78      1.94 o 
  -3   3   6       54.29       54.46      3.48 o 
  -2   3   6     1859.95     1904.99     37.12 o 
  -1   3   6        2.08        0.71      1.64 o 
   0   3   6     3315.34     3517.64     58.81 o 
   1   3   6        5.58        0.83      0.99 o 
   2   3   6      128.19      122.53      4.41 o 
   3   3   6       82.21       70.58      5.77 o 
   4   3   6     1947.24     1931.84     45.05 o 
   5   3   6       25.87       23.30      4.00 o 
   6   3   6      792.01      830.37     22.71 o 
   7   3   6       57.29       61.60      3.93 o 
   8   3   6       92.00       85.32      5.53 o 
   9   3   6        2.26        2.08      1.91 o 
  10   3   6       83.50      104.39      7.17 o 
  11   3   6       67.55       62.39     11.50 o 
 -12   4   6      307.57      369.56     25.61 o 
 -11   4   6        2.21        0.45      3.31 o 
 -10   4   6      471.72      524.35     20.84 o 
  -9   4   6      318.90      347.73     16.12 o 
  -8   4   6      140.91      137.89      9.54 o 
  -7   4   6      202.11      210.00     11.10 o 
  -6   4   6      693.15      702.61     21.05 o 
  -5   4   6       21.67       19.70      2.76 o 
  -4   4   6      771.10      814.67     18.19 o 
  -3   4   6        2.38        3.25      1.30 o 
  -2   4   6      688.28      714.61     19.31 o 
  -1   4   6      849.81      856.58     24.63 o 
   0   4   6     1178.30     1186.34     28.90 o 
   1   4   6      396.79      383.49     12.80 o 
   2   4   6     2142.69     2082.67     33.50 o 
   3   4   6      116.35      110.63      3.97 o 
   4   4   6      506.15      532.49     28.00 o 
   5   4   6      937.21      918.37     32.88 o 
   6   4   6      257.36      241.91      8.97 o 
   7   4   6        3.51        4.13      1.46 o 
   8   4   6        1.12        3.14      1.63 o 
   9   4   6       40.08       44.13      5.54 o 
  10   4   6       31.73       25.19      3.99 o 
 -12   5   6       22.00       11.36      5.07 o 
 -11   5   6      261.01      296.79     22.44 o 
 -10   5   6       47.01       30.33      6.04 o 
  -9   5   6       85.28       66.66      6.82 o 
  -8   5   6       71.05       77.35      7.25 o 
  -7   5   6      287.20      298.50     13.73 o 
  -6   5   6       49.91       60.20      6.90 o 
  -5   5   6      319.61      313.51     14.29 o 
  -4   5   6       14.48       13.41      4.79 o 
  -3   5   6     1206.22     1232.76     29.70 o 
  -2   5   6     1028.45      977.65     27.48 o 
  -1   5   6      502.97      468.06     16.79 o 
   0   5   6      170.86      168.59     12.02 o 
   1   5   6     4025.11     4255.56     79.54 o 
   2   5   6      399.64      391.72     11.30 o 
   3   5   6       76.11       82.59      3.63 o 
   4   5   6       40.27       29.68      2.56 o 
   5   5   6      637.53      602.70     16.86 o 
   6   5   6       52.71       44.16      4.16 o 
   7   5   6       42.86       39.58      4.29 o 
   8   5   6      120.10      122.95      7.64 o 
   9   5   6       92.24       88.79      6.80 o 
  10   5   6       10.36       15.02      4.34 o 
 -12   6   6      150.19      140.11     19.17 o 
 -11   6   6       51.63       54.60     11.94 o 
 -10   6   6       54.88       44.26      7.03 o 
  -9   6   6      172.81      183.68     14.34 o 
  -8   6   6      117.02      122.55     11.22 o 
  -7   6   6       90.30       93.20     12.24 o 
  -6   6   6      140.98      128.88     10.69 o 
  -5   6   6       16.94       18.57      4.78 o 
  -4   6   6      141.85      156.94     10.19 o 
  -3   6   6       69.28       61.70      5.85 o 
  -2   6   6      521.94      495.56     18.56 o 
  -1   6   6     1451.07     1483.83     43.10 o 
   0   6   6      477.91      535.18     21.01 o 
   1   6   6        2.87        3.45      1.70 o 
   2   6   6      927.94      909.67     19.89 o 
   3   6   6     1967.97     1940.91     31.97 o 
   4   6   6      493.44      476.34     12.80 o 
   5   6   6        3.81       -0.41      1.40 o 
   6   6   6       43.39       52.78      4.92 o 
   7   6   6      216.06      215.08     12.58 o 
   8   6   6       54.63       53.77      6.17 o 
   9   6   6       21.79       16.85      7.37 o 
  10   6   6        1.33        0.29      2.66 o 
 -11   7   6        0.28        1.53      4.61 o 
 -10   7   6        4.79        8.94      4.93 o 
  -9   7   6      100.42      123.06     11.98 o 
  -8   7   6        6.33        5.03      3.60 o 
  -7   7   6        0.09        2.96      3.32 o 
  -6   7   6      252.73      226.79     14.46 o 
  -5   7   6      267.11      252.77     14.67 o 
  -4   7   6       10.76        6.33      2.72 o 
  -3   7   6        6.87        2.22      3.00 o 
  -2   7   6       63.08       58.36      6.87 o 
  -1   7   6      296.99      350.81     26.17 o 
   0   7   6      769.62      748.49     34.87 o 
   1   7   6       26.25       26.71      3.81 o 
   2   7   6       20.91       21.75      2.47 o 
   3   7   6       37.58       44.77      3.53 o 
   4   7   6     2200.18     2263.82     40.25 o 
   5   7   6        3.32        1.15      1.43 o 
   6   7   6       10.93        2.68      3.15 o 
   7   7   6      128.35      119.00      9.46 o 
   8   7   6       36.86       34.91      5.05 o 
   9   7   6       48.22       44.18      6.20 o 
  10   7   6       25.36       21.61      8.36 o 
 -11   8   6        4.52        4.38      6.15 o 
 -10   8   6       23.94       14.55      4.10 o 
  -9   8   6      328.38      355.61     20.90 o 
  -8   8   6       82.19       73.32      8.87 o 
  -7   8   6      279.57      253.04     16.54 o 
  -6   8   6       61.02       88.27      8.98 o 
  -5   8   6       41.09       47.33      8.29 o 
  -4   8   6      433.88      450.50     29.43 o 
  -3   8   6       58.22       58.58      9.02 o 
  -2   8   6        3.83        2.83      2.33 o 
  -1   8   6     1721.20     1832.05     48.80 o 
   0   8   6       66.09       51.23      6.03 o 
   1   8   6     1082.21     1068.41     35.58 o 
   2   8   6     1020.29      992.41     23.78 o 
   3   8   6      140.35      140.31      7.77 o 
   4   8   6      102.01      100.23      6.52 o 
   5   8   6      327.23      322.94     14.09 o 
   6   8   6       50.37       41.90      8.56 o 
   7   8   6        0.57        3.93      2.54 o 
   8   8   6       10.29       17.93      4.48 o 
   9   8   6        0.36       -3.07      3.07 o 
 -10   9   6       17.13       20.67     11.77 o 
  -9   9   6        1.52        0.67      4.15 o 
  -8   9   6       10.84       14.20      5.29 o 
  -7   9   6       52.23       59.88     11.49 o 
  -6   9   6        0.27       -4.24      4.29 o 
  -5   9   6        0.12        0.58      4.35 o 
  -4   9   6        2.54        1.64      3.85 o 
  -3   9   6     2468.19     2424.60     83.42 o 
  -2   9   6        0.48       -1.47      3.39 o 
  -1   9   6        6.59        7.29      2.34 o 
   0   9   6      197.55      190.95     13.62 o 
   1   9   6     2713.97     2662.78     85.37 o 
   2   9   6        0.04        0.21      1.75 o 
   3   9   6      638.31      624.28     20.08 o 
   4   9   6      181.60      174.22      9.47 o 
   5   9   6        1.67        4.60      2.39 o 
   6   9   6       37.81       29.73      5.29 o 
   7   9   6       84.49       97.04      9.36 o 
   8   9   6      116.00      117.52     10.82 o 
   9   9   6      154.52      159.54     12.40 o 
 -10  10   6       82.37      121.49     13.36 o 
  -9  10   6        2.89        0.84      8.02 o 
  -8  10   6        0.99        3.55      4.36 o 
  -7  10   6       34.04       31.98     15.84 o 
  -6  10   6       38.81       43.74     16.73 o 
  -5  10   6        0.03       -4.37      4.86 o 
  -4  10   6       68.78       73.49      9.10 o 
  -3  10   6      535.61      602.74     28.75 o 
  -2  10   6      608.46      530.62     26.21 o 
  -1  10   6      178.56      140.01     16.21 o 
   0  10   6       15.09       11.54      4.36 o 
   1  10   6       19.74       16.76      3.48 o 
   2  10   6      279.15      259.25     14.50 o 
   3  10   6      303.94      288.57     13.41 o 
   4  10   6      505.67      552.40     19.96 o 
   5  10   6      198.57      220.26     12.69 o 
   6  10   6        1.51       -2.57      2.57 o 
   7  10   6        3.58        6.83      3.14 o 
   8  10   6        0.83        4.63      4.91 o 
 -10  11   6        1.01       -7.67      7.67 o 
  -9  11   6        1.21       -4.49      4.49 o 
  -8  11   6       38.64       55.49      8.90 o 
  -7  11   6       75.49      119.71     16.42 o 
  -6  11   6        1.98       -4.37      5.19 o 
  -5  11   6       61.49       60.78      8.82 o 
  -4  11   6      158.05      128.02     13.05 o 
  -3  11   6       35.87       17.83      5.06 o 
  -2  11   6       13.76        3.89      4.45 o 
  -1  11   6       33.75       46.36     10.80 o 
   0  11   6        0.97        4.71      2.96 o 
   1  11   6       27.51       22.09      5.78 o 
   2  11   6      211.15      213.09     31.54 o 
   3  11   6        5.31        5.36      2.54 o 
   4  11   6        1.41       -1.02      2.16 o 
   5  11   6        8.89        9.54      2.97 o 
   6  11   6       45.15       28.68      6.75 o 
   7  11   6       14.23       14.45      4.76 o 
   8  11   6      176.06      216.44     26.14 o 
  -9  12   6        0.14        2.47      4.80 o 
  -8  12   6        1.13       -4.83      4.83 o 
  -7  12   6      188.39      198.28     21.80 o 
  -6  12   6       14.06       16.31      6.19 o 
  -5  12   6       61.41       71.26     14.02 o 
  -4  12   6        7.78        6.39      4.21 o 
  -3  12   6      483.44      511.90     40.56 o 
  -2  12   6       98.63       86.02      9.41 o 
  -1  12   6        1.54       -2.96      2.96 o 
   0  12   6        0.65        5.95      3.32 o 
   1  12   6       26.08       17.79      4.44 o 
   2  12   6      408.90      418.49     27.73 o 
   3  12   6      378.98      383.84     25.80 o 
   4  12   6        5.40        4.63      3.08 o 
   5  12   6      257.14      258.99     17.66 o 
   6  12   6       35.72       40.02      6.83 o 
   7  12   6       41.82       35.76     12.02 o 
   8  12   6       18.85       29.97      9.41 o 
  -9  13   6        2.67        6.68      7.67 o 
  -8  13   6       40.12       75.97     22.48 o 
  -7  13   6        3.06        7.42      5.94 o 
  -6  13   6       26.22       15.39     16.73 o 
  -5  13   6      260.55      302.70     27.66 o 
  -4  13   6        8.40        5.80      5.19 o 
  -3  13   6       24.05       12.54      5.22 o 
  -2  13   6      101.86       59.95     10.84 o 
  -1  13   6        1.42        5.94      4.27 o 
   0  13   6       54.55       37.35      7.69 o 
   1  13   6      444.07      424.86     30.02 o 
   2  13   6       21.53       18.94      9.41 o 
   3  13   6      470.58      472.53     42.00 o 
   4  13   6       14.70       14.09      4.27 o 
   5  13   6       12.01        7.74      3.79 o 
   6  13   6        2.52        3.77      4.34 o 
   7  13   6       18.04       20.22      7.32 o 
  -8  14   6       51.27       46.70     15.68 o 
  -7  14   6       57.61       68.61     12.89 o 
  -6  14   6       70.25      107.47     16.13 o 
  -5  14   6       43.45       58.31     15.34 o 
  -4  14   6       46.75       64.98     12.02 o 
  -3  14   6       42.85       30.96      6.84 o 
  -2  14   6       84.75       77.90     17.95 o 
  -1  14   6       10.01        1.05     11.50 o 
   0  14   6       79.71       63.30     14.29 o 
   1  14   6        0.05        0.84      3.81 o 
   2  14   6       88.18       79.86     11.80 o 
   3  14   6       25.11       15.79     11.33 o 
   4  14   6        0.16       -1.15      4.06 o 
   5  14   6        3.11        2.50      6.45 o 
   6  14   6       19.66       16.03      6.62 o 
  -7  15   6       11.18       -2.79      9.76 o 
  -6  15   6       20.52       24.87     28.06 o 
  -5  15   6        1.67        9.73      6.64 o 
  -4  15   6        3.04        9.48      6.28 o 
  -3  15   6       16.04       43.22     12.90 o 
  -2  15   6       77.71       61.40     10.55 o 
  -1  15   6       18.77       16.64      6.03 o 
   0  15   6        1.33       -2.69      4.61 o 
   1  15   6       95.59       71.09     10.96 o 
   2  15   6        5.13       11.38      5.27 o 
   3  15   6      148.70      178.56     18.24 o 
   4  15   6        3.23        9.80      5.05 o 
   5  15   6       22.48       35.55      9.06 o 
  -6  16   6        0.01        3.14      9.76 o 
  -5  16   6       16.97       19.84      7.24 o 
  -4  16   6       10.89       16.93      6.50 o 
  -3  16   6       25.43       47.75     16.03 o 
  -2  16   6      109.54      105.96     22.65 o 
  -1  16   6       62.16       83.37     30.50 o 
   0  16   6        3.26       -4.86      4.86 o 
   1  16   6        0.19        9.06      5.18 o 
   2  16   6       82.13       82.25     13.25 o 
   3  16   6       26.21       25.77      7.44 o 
   0  17   6      196.05      264.19     33.11 o 
   1  17   6        2.28       -4.18      8.02 o 
   2  17   6        0.73        4.88      7.32 o 
 -11   0   7        1.51       -0.70      7.67 o 
  -9   0   7      270.52      345.34     28.92 o 
  -7   0   7      273.37      223.96     20.95 o 
  -5   0   7      243.61      255.48     19.45 o 
  -3   0   7      736.08      739.02     26.68 o 
  -1   0   7     2591.50     2757.45     64.16 o 
   1   0   7      361.33      366.40     12.88 o 
   7   0   7      279.52      273.78     12.08 o 
   9   0   7        1.29        1.74      3.14 o 
 -12   1   7       11.68        5.29      6.77 o 
 -11   1   7        0.19       -4.09      4.09 o 
 -10   1   7      120.68      130.39     12.24 o 
  -9   1   7      168.13      182.49     14.94 o 
  -8   1   7     1100.07     1080.83     37.15 o 
  -7   1   7      160.11      167.94     15.24 o 
  -6   1   7     1118.45     1118.17     34.90 o 
  -5   1   7        0.55       -1.84      1.84 o 
  -4   1   7       99.78      110.47      6.66 o 
  -3   1   7      422.76      398.36     12.98 o 
  -2   1   7     3229.44     3215.39     57.65 o 
  -1   1   7       39.03       30.39      2.85 o 
   0   1   7       66.46       76.89      4.61 o 
   1   1   7      469.76      493.86     13.75 o 
   2   1   7      880.71      893.84     22.19 o 
   3   1   7      104.42      105.26      7.67 o 
   4   1   7        2.02        5.93      2.79 o 
   5   1   7       36.08       41.82      5.93 o 
   6   1   7     1451.26     1523.65     33.26 o 
   7   1   7       25.06       26.45      3.46 o 
   8   1   7      156.03      156.94      7.02 o 
   9   1   7        1.26       -0.70      3.14 o 
  10   1   7       28.44       21.93      4.91 o 
 -12   2   7        1.04       -5.76      5.76 o 
 -11   2   7       11.67        8.62     13.33 o 
 -10   2   7      205.57      239.99     17.05 o 
  -9   2   7       80.33       78.19      9.64 o 
  -8   2   7      371.21      413.17     21.64 o 
  -7   2   7      413.93      422.05     20.86 o 
  -6   2   7       48.92       54.61      7.30 o 
  -5   2   7      126.71      130.63      9.54 o 
  -4   2   7      959.76     1006.52     24.51 o 
  -3   2   7     1029.42      981.07     31.43 o 
  -2   2   7      120.96      133.35      7.44 o 
  -1   2   7      605.45      673.23     18.13 o 
   0   2   7      696.61      705.15     17.54 o 
   1   2   7       22.77       10.67      2.06 o 
   2   2   7       12.78        5.74      2.11 o 
   3   2   7        9.21       17.47      6.10 o 
   4   2   7     1717.68     1717.07     54.84 o 
   5   2   7      865.82      816.21     26.00 o 
   6   2   7       33.00       44.10      5.01 o 
   7   2   7      145.06      167.44     10.45 o 
   8   2   7      568.14      597.73     16.69 o 
   9   2   7       17.06       24.99      3.54 o 
 -12   3   7      212.60      256.42     26.11 o 
 -11   3   7        1.54       -4.21      4.59 o 
 -10   3   7       35.87       26.55      6.29 o 
  -9   3   7      262.35      268.42     17.99 o 
  -8   3   7        9.21        4.48      3.73 o 
  -7   3   7       95.40       92.00      9.53 o 
  -6   3   7      147.75      143.83     11.48 o 
  -5   3   7      196.70      188.89     11.72 o 
  -4   3   7      229.02      187.40     11.17 o 
  -3   3   7      486.32      503.93     15.37 o 
  -2   3   7        0.43        1.90      1.52 o 
  -1   3   7      204.70      236.48     12.61 o 
   0   3   7      329.56      310.61     11.99 o 
   1   3   7       25.37       28.31      3.22 o 
   2   3   7       83.51       95.72      5.64 o 
   3   3   7      131.52      117.21      7.90 o 
   4   3   7      127.39      129.99      7.49 o 
   5   3   7      359.60      368.02     16.88 o 
   6   3   7        6.18        3.56      3.14 o 
   7   3   7       48.08       38.31      3.30 o 
   8   3   7      417.58      469.18     14.71 o 
   9   3   7        0.99       -1.68      1.99 o 
  10   3   7        7.73        5.23      4.18 o 
 -12   4   7       10.57       17.08      9.76 o 
 -11   4   7       10.27        3.67      8.25 o 
 -10   4   7       12.11        6.01      4.21 o 
  -9   4   7       68.55       58.85      8.64 o 
  -8   4   7      108.27      109.56     11.54 o 
  -7   4   7       35.90       49.50      7.35 o 
  -6   4   7       16.62       19.98      4.64 o 
  -5   4   7        7.78        5.17      4.33 o 
  -4   4   7      461.82      463.49     15.59 o 
  -3   4   7      164.10      169.71      8.13 o 
  -2   4   7       38.48       49.44      6.39 o 
  -1   4   7      899.71      943.59     30.45 o 
   0   4   7        4.71       12.24      4.78 o 
   1   4   7      183.64      187.05      8.70 o 
   2   4   7        3.14        2.02      1.17 o 
   3   4   7       80.11       76.94      3.21 o 
   4   4   7       23.32       22.35      3.83 o 
   5   4   7      166.28      137.17     14.64 o 
   6   4   7       10.48        7.05      1.94 o 
   7   4   7       41.27       46.61      5.63 o 
   8   4   7      187.24      209.27      9.51 o 
   9   4   7        0.14        2.59      2.31 o 
  10   4   7        0.02       -3.83      4.53 o 
 -11   5   7       36.79       49.57      9.06 o 
 -10   5   7       54.28       61.93      8.35 o 
  -9   5   7       19.84        7.55      4.71 o 
  -8   5   7      394.50      399.83     21.52 o 
  -7   5   7      659.49      671.47     36.44 o 
  -6   5   7     1033.19     1048.30     34.91 o 
  -5   5   7       58.94       56.28      6.80 o 
  -4   5   7       20.31       19.07      3.84 o 
  -3   5   7        8.39        4.76      3.01 o 
  -2   5   7      394.54      488.75     32.97 o 
  -1   5   7      322.49      327.95     20.32 o 
   0   5   7      824.68      841.56     29.37 o 
   1   5   7      471.45      480.07     18.44 o 
   2   5   7        3.06        4.76      1.78 o 
   3   5   7       28.42       26.64      2.27 o 
   4   5   7     1333.80     1291.52     26.58 o 
   5   5   7      215.36      224.96      8.92 o 
   6   5   7      170.31      152.71      7.49 o 
   7   5   7        5.85        4.40      1.68 o 
   8   5   7       39.80       35.02      4.82 o 
   9   5   7        9.61        6.83      3.17 o 
  10   5   7        6.51        1.05      4.53 o 
 -11   6   7        5.56        0.99      8.02 o 
 -10   6   7       55.10       84.02     10.82 o 
  -9   6   7       13.84        6.86      4.69 o 
  -8   6   7        3.51        0.89      3.74 o 
  -7   6   7      529.89      523.98     28.33 o 
  -6   6   7       13.23       11.15      7.56 o 
  -5   6   7      306.53      298.06     18.69 o 
  -4   6   7       29.86       33.31      8.92 o 
  -3   6   7      357.06      390.97     20.18 o 
  -2   6   7      631.64      574.28     69.71 o 
  -1   6   7       50.90       32.70      5.44 o 
   0   6   7      109.79      103.28     10.47 o 
   1   6   7     1124.28     1117.22     29.37 o 
   2   6   7     1248.63     1282.49     28.43 o 
   3   6   7       50.52       50.76      3.52 o 
   4   6   7       25.33       28.93      3.11 o 
   5   6   7      613.99      615.99     18.68 o 
   6   6   7        6.15        2.68      1.95 o 
   7   6   7       50.13       46.93      5.28 o 
   8   6   7        0.04        0.89      2.28 o 
   9   6   7        1.14       -2.17      2.60 o 
 -11   7   7      331.15      390.00     33.25 o 
 -10   7   7       81.33       82.09     11.25 o 
  -9   7   7      172.46      182.55     20.35 o 
  -8   7   7       34.14       25.87      7.07 o 
  -7   7   7      261.08      242.42     19.29 o 
  -6   7   7        4.42        2.06      3.73 o 
  -5   7   7        0.04        1.44      3.20 o 
  -4   7   7        2.50        4.92      3.90 o 
  -3   7   7     1337.59     1300.46     52.61 o 
  -2   7   7       37.02       34.40     13.59 o 
  -1   7   7       47.78       24.44      5.29 o 
   0   7   7        3.33       -0.13      2.04 o 
   1   7   7     1950.62     1953.46     46.19 o 
   2   7   7      229.45      223.11     10.24 o 
   3   7   7      143.45      142.33      6.54 o 
   4   7   7        2.71        5.88      1.91 o 
   5   7   7       11.42        6.75      2.16 o 
   6   7   7      178.24      177.36     11.73 o 
   7   7   7        0.10        1.58      2.14 o 
   8   7   7      108.35      103.61      8.94 o 
   9   7   7      163.97      162.94     11.88 o 
 -11   8   7        1.94        3.49      9.06 o 
 -10   8   7       15.57       13.64      4.88 o 
  -9   8   7       10.54        6.06      4.60 o 
  -8   8   7       16.41       17.21      5.90 o 
  -7   8   7       57.08       60.19     10.15 o 
  -6   8   7      234.54      232.95     18.11 o 
  -5   8   7      158.67      170.35     14.49 o 
  -4   8   7       84.02       93.24     12.85 o 
  -3   8   7        2.24        2.89      3.35 o 
  -2   8   7     1581.48     1598.39     86.09 o 
  -1   8   7      664.32      611.38     26.71 o 
   0   8   7       74.91       60.39     12.30 o 
   1   8   7      251.54      226.74     13.98 o 
   2   8   7      204.38      197.04     11.37 o 
   3   8   7        2.33       -0.13      1.61 o 
   4   8   7       18.71       18.37      2.87 o 
   5   8   7       53.55       53.54      7.43 o 
   6   8   7       18.14       22.57      3.87 o 
   7   8   7        0.37       -2.18      2.26 o 
   8   8   7        1.63       -0.84      3.16 o 
   9   8   7        2.56       -2.79      5.58 o 
 -10   9   7       99.88      126.79     13.58 o 
  -9   9   7       59.08       52.07      8.81 o 
  -8   9   7        1.41       -4.69      4.69 o 
  -7   9   7        4.64       14.23      5.32 o 
  -6   9   7      241.63      258.17     19.61 o 
  -5   9   7      734.94      736.57     42.62 o 
  -4   9   7        0.92        4.56      3.80 o 
  -3   9   7        0.13       -1.73      4.36 o 
  -2   9   7       81.17       86.47     10.72 o 
  -1   9   7      181.10      146.96     13.91 o 
   0   9   7      257.38      244.48     15.86 o 
   1   9   7       43.84       26.67      4.37 o 
   2   9   7      103.21       84.11      8.45 o 
   3   9   7       23.02       21.17      3.18 o 
   4   9   7      252.80      281.14     12.69 o 
   5   9   7       59.44       54.62      6.62 o 
   6   9   7       14.98        1.09      2.61 o 
   7   9   7       19.35       12.16      3.61 o 
   8   9   7        0.82       -2.78      2.78 o 
 -10  10   7       31.04       28.50      8.07 o 
  -9  10   7        4.58        5.28      5.19 o 
  -8  10   7       22.03       19.09      7.70 o 
  -7  10   7      284.44      340.36     23.72 o 
  -6  10   7       65.25       78.56     14.13 o 
  -5  10   7        6.44       -0.21      4.18 o 
  -4  10   7       72.62       77.80     12.30 o 
  -3  10   7      269.81      228.91     26.84 o 
  -2  10   7       11.75        1.10      3.07 o 
  -1  10   7      104.41       99.20     11.86 o 
   0  10   7       64.64       64.25      9.76 o 
   1  10   7      279.10      273.79     15.43 o 
   2  10   7        6.26        6.72      3.02 o 
   3  10   7       14.52       16.82      4.05 o 
   4  10   7        1.12        4.09      2.09 o 
   5  10   7      578.26      620.50     27.76 o 
   6  10   7        7.76        8.73      3.47 o 
   7  10   7      124.87      153.52     12.78 o 
   8  10   7       24.77       28.58      9.41 o 
 -10  11   7        0.20       10.95      6.10 o 
  -9  11   7       39.56       40.66      7.56 o 
  -8  11   7        0.14        5.43      4.61 o 
  -7  11   7        3.16        5.93      5.44 o 
  -6  11   7      316.63      371.15     53.67 o 
  -5  11   7      748.87      888.29     40.04 o 
  -4  11   7       45.35       49.61      8.76 o 
  -3  11   7      840.43      876.93     46.44 o 
  -2  11   7        0.44        0.11      3.42 o 
  -1  11   7       96.34       85.01     27.88 o 
   0  11   7      109.70      133.88     18.30 o 
   1  11   7      327.46      262.20     20.77 o 
   2  11   7      156.98      158.41     15.68 o 
   3  11   7      273.22      245.10     15.06 o 
   4  11   7      140.66      125.11      8.90 o 
   5  11   7       16.85       28.88      6.53 o 
   6  11   7       15.87        9.10      4.20 o 
   7  11   7        0.68       -2.94      4.53 o 
  -9  12   7        4.65        6.04      5.23 o 
  -8  12   7       48.65       46.99     16.74 o 
  -7  12   7       14.49       12.02      6.16 o 
  -6  12   7       83.91       80.06     24.57 o 
  -5  12   7       31.63       21.89     13.24 o 
  -4  12   7        3.80        8.86      4.61 o 
  -3  12   7       12.29       10.48      5.06 o 
  -2  12   7       97.77       84.46     11.83 o 
  -1  12   7       23.08       19.23      5.69 o 
   0  12   7       28.45       27.45      6.85 o 
   1  12   7       36.36       21.57      7.15 o 
   2  12   7       80.50       72.67     11.85 o 
   3  12   7        2.85        8.11      4.66 o 
   4  12   7      269.88      279.27     17.75 o 
   5  12   7        7.61        3.10      4.53 o 
   6  12   7        1.45       -1.86      3.81 o 
   7  12   7       24.30       10.80      6.27 o 
  -8  13   7        1.70       -0.87      6.16 o 
  -7  13   7        5.23        3.30      6.15 o 
  -6  13   7       16.26       25.00     16.90 o 
  -5  13   7      221.08      310.35     27.97 o 
  -4  13   7        2.33        6.27      6.80 o 
  -3  13   7       32.72       12.24      6.49 o 
  -2  13   7        0.09       13.38      4.76 o 
  -1  13   7       52.31       53.11      8.97 o 
   0  13   7       23.34       13.94      4.93 o 
   1  13   7       19.61       21.72      6.53 o 
   2  13   7       27.54       16.00      5.26 o 
   3  13   7      176.03      195.59     18.65 o 
   4  13   7        4.23        4.12      4.17 o 
   5  13   7        1.30        3.31      4.19 o 
   6  13   7       38.77       36.94     10.11 o 
  -7  14   7       90.39      161.63     19.40 o 
  -6  14   7        1.21        0.56      5.79 o 
  -5  14   7       87.02       85.58     26.84 o 
  -4  14   7        0.92       -5.93      6.97 o 
  -3  14   7       32.12       30.11      8.09 o 
  -2  14   7        9.07       -0.84      4.80 o 
  -1  14   7        3.36       -2.44      4.44 o 
   0  14   7        4.14        4.78      4.51 o 
   1  14   7      413.29      445.01     31.55 o 
   2  14   7        0.07        0.50      4.51 o 
   3  14   7       37.26       14.45      5.51 o 
   4  14   7       45.57       49.16      8.76 o 
   5  14   7      214.05      229.69     26.14 o 
  -6  15   7      110.74      180.89     26.49 o 
  -5  15   7        5.62        1.05      9.06 o 
  -4  15   7        9.78       45.66     15.68 o 
  -3  15   7       64.96       72.50     17.08 o 
  -2  15   7       25.81       12.45      5.79 o 
  -1  15   7        3.23       -1.31      4.76 o 
   0  15   7       57.42       60.04     13.77 o 
   1  15   7      107.58       92.49     33.11 o 
   2  15   7       26.61       18.16      5.54 o 
   3  15   7       63.11       72.28     11.80 o 
   4  15   7        9.63       18.82      8.02 o 
  -2  16   7      145.59      171.48     29.28 o 
  -1  16   7        0.95        2.94      5.29 o 
   0  16   7        0.10        4.00      5.16 o 
   1  16   7        0.00       -0.78      4.80 o 
   2  16   7      151.83      151.19     27.36 o 
 -12   0   8        1.20        4.18      8.36 o 
 -10   0   8      312.68      302.89     27.69 o 
  -8   0   8     1852.22     1855.37     75.40 o 
  -6   0   8      980.02      960.68     50.54 o 
  -4   0   8       92.92       88.63     23.35 o 
  -2   0   8     2072.18     2006.21     65.42 o 
   0   0   8      564.17      521.21     18.98 o 
   2   0   8       99.15      113.01      7.63 o 
   8   0   8      122.20      129.66      8.63 o 
 -12   1   8       33.61       63.43     16.03 o 
 -11   1   8       49.67       46.69      8.05 o 
 -10   1   8        1.08        3.43      3.99 o 
  -9   1   8      376.81      366.12     21.34 o 
  -8   1   8      126.64      117.25     11.54 o 
  -7   1   8      431.87      446.09     22.08 o 
  -6   1   8       43.29       42.66      6.38 o 
  -5   1   8        1.50        0.71      2.11 o 
  -4   1   8      536.63      531.10     21.19 o 
  -3   1   8      162.90      159.13      9.80 o 
  -2   1   8      102.72       92.63      7.04 o 
  -1   1   8      188.89      163.62     10.26 o 
   0   1   8      277.90      279.34      9.16 o 
   1   1   8      300.70      302.91     10.88 o 
   2   1   8      426.89      415.47     11.90 o 
   3   1   8      290.78      282.68     12.08 o 
   4   1   8        0.85        3.01      1.42 o 
   5   1   8      173.47      199.01     12.20 o 
   6   1   8       51.79       59.25      6.97 o 
   7   1   8      411.21      453.10     25.44 o 
   8   1   8      224.39      232.06      9.71 o 
   9   1   8       85.96       84.36      7.59 o 
 -11   2   8        0.36        5.22      4.31 o 
 -10   2   8       27.85       16.94      4.83 o 
  -9   2   8       48.43       72.94      9.38 o 
  -8   2   8      426.21      455.19     23.40 o 
  -7   2   8      141.08      144.29     11.92 o 
  -6   2   8       39.41       53.27      8.17 o 
  -5   2   8      107.69       95.38      7.98 o 
  -4   2   8       16.62       12.40      3.33 o 
  -3   2   8       86.03       91.75      7.24 o 
  -2   2   8      278.22      296.19     13.53 o 
  -1   2   8      548.60      481.27     17.20 o 
   0   2   8      480.94      493.97     16.41 o 
   1   2   8       76.36       67.58      5.90 o 
   2   2   8        2.84        1.45      1.24 o 
   3   2   8       59.12       71.13      6.39 o 
   4   2   8        3.10        2.48      1.29 o 
   5   2   8        0.16        1.33      1.93 o 
   6   2   8       77.15       69.93      6.27 o 
   7   2   8        0.36       -1.74      2.79 o 
   8   2   8       59.67       50.21      4.20 o 
   9   2   8       60.03       64.98      6.87 o 
 -11   3   8        6.04        2.21      8.00 o 
 -10   3   8       35.41       48.23      7.09 o 
  -9   3   8        5.94        5.32      4.16 o 
  -8   3   8       18.08        8.89      6.79 o 
  -7   3   8      156.17      166.35     14.29 o 
  -6   3   8      635.91      634.74     25.91 o 
  -5   3   8      817.27      835.39     28.71 o 
  -4   3   8      524.19      526.73     22.75 o 
  -3   3   8       47.32       50.11      5.43 o 
  -2   3   8       14.31       12.81      3.77 o 
  -1   3   8      304.76      311.17     19.20 o 
   0   3   8      819.45      808.19     26.31 o 
   1   3   8       52.56       54.87      4.72 o 
   2   3   8       37.14       35.27      4.73 o 
   3   3   8        0.88       -0.63      1.39 o 
   4   3   8      130.75      136.95      7.03 o 
   5   3   8       50.85       50.46      6.15 o 
   6   3   8       93.06       90.48      7.76 o 
   7   3   8       98.35       78.77      8.54 o 
   8   3   8      375.41      455.73     21.16 o 
   9   3   8       25.96       17.09      4.06 o 
 -11   4   8       15.94       12.14      5.47 o 
 -10   4   8       82.49      100.72     12.22 o 
  -9   4   8       83.50       93.59     10.98 o 
  -8   4   8       77.53       64.49      9.10 o 
  -7   4   8      284.59      267.18     17.08 o 
  -6   4   8      273.48      253.22     15.57 o 
  -5   4   8      217.49      202.00     14.82 o 
  -4   4   8      203.16      191.20     13.72 o 
  -3   4   8      210.78      200.69     16.70 o 
  -2   4   8     1844.22     1873.87     65.06 o 
  -1   4   8       17.31       16.44      3.77 o 
   0   4   8       32.86       59.16      8.54 o 
   1   4   8      123.80      134.63      9.14 o 
   2   4   8      733.37      755.34     20.52 o 
   3   4   8       51.16       49.29      3.62 o 
   4   4   8      229.44      223.56      7.02 o 
   5   4   8       13.52        8.73      3.32 o 
   6   4   8      268.83      295.50     16.62 o 
   7   4   8       47.75       54.06      4.04 o 
   8   4   8        5.00        8.08      2.82 o 
 -11   5   8       56.75       48.75      8.55 o 
 -10   5   8       20.48       21.48      5.11 o 
  -9   5   8        4.01        2.53      3.93 o 
  -8   5   8       13.35       19.18      5.70 o 
  -7   5   8      522.08      511.86     24.47 o 
  -6   5   8       26.39       21.78      7.95 o 
  -5   5   8      406.18      378.68     27.11 o 
  -4   5   8      928.69      810.69     40.04 o 
  -3   5   8     1463.79     1552.61     60.17 o 
  -2   5   8      290.07      277.84     38.69 o 
  -1   5   8     1091.93     1111.56     44.65 o 
   0   5   8      149.28      134.82     11.89 o 
   1   5   8      147.37      116.31      8.50 o 
   2   5   8       71.83       67.45      6.18 o 
   3   5   8        1.31        0.62      1.42 o 
   4   5   8      105.13       91.34      6.24 o 
   5   5   8      203.54      209.30      8.74 o 
   6   5   8        0.14       -1.27      1.39 o 
   7   5   8      201.12      207.37      9.21 o 
   8   5   8        2.03        0.94      2.15 o 
   9   5   8      234.12      268.72     23.35 o 
 -11   6   8      117.18      141.06     15.02 o 
 -10   6   8        9.07       10.59      5.56 o 
  -9   6   8        0.16        1.51      4.57 o 
  -8   6   8        7.94        2.15      5.57 o 
  -7   6   8       12.23        4.36      4.73 o 
  -6   6   8      941.30     1051.90     52.10 o 
  -5   6   8      297.48      302.73     23.85 o 
  -4   6   8      177.13      151.61     22.31 o 
  -3   6   8      267.63      262.04     20.59 o 
  -2   6   8     1380.78     1375.34     54.77 o 
  -1   6   8     1138.41     1181.22     47.76 o 
   0   6   8      392.07      373.29     22.08 o 
   1   6   8      706.26      655.37     24.91 o 
   2   6   8      119.73      129.28      7.23 o 
   3   6   8       38.82       31.44      3.81 o 
   4   6   8       35.25       24.78      3.23 o 
   5   6   8        1.35       -0.08      1.58 o 
   6   6   8      201.66      205.90      9.74 o 
   7   6   8       86.26       95.49      7.92 o 
   8   6   8       21.63       19.33      4.39 o 
   9   6   8       95.11      128.26     16.03 o 
 -11   7   8        0.27        3.92      7.32 o 
 -10   7   8        1.27       10.92      5.56 o 
  -9   7   8       57.13       39.59      8.18 o 
  -8   7   8       23.97       24.48      9.14 o 
  -7   7   8      118.37      134.32     14.82 o 
  -6   7   8        5.88        1.81      5.05 o 
  -5   7   8       88.99      115.32     14.40 o 
  -4   7   8      707.60      706.83     54.37 o 
  -3   7   8       85.31       62.74     12.55 o 
  -2   7   8        1.43       -2.93      2.93 o 
  -1   7   8      140.63      117.22     13.59 o 
   0   7   8      499.28      507.36     27.87 o 
   1   7   8       24.17       16.13      3.54 o 
   2   7   8       71.79       86.21      6.94 o 
   3   7   8      199.23      168.29     14.19 o 
   4   7   8       55.15       39.91      4.70 o 
   5   7   8       44.75       29.61      7.14 o 
   6   7   8        5.87       12.55      4.44 o 
   7   7   8      228.98      266.38     14.79 o 
   8   7   8      110.69      124.53     14.32 o 
 -10   8   8        8.79       16.61      5.61 o 
  -9   8   8        4.18       -1.04      4.44 o 
  -8   8   8        7.13        3.46      4.31 o 
  -7   8   8       25.78       35.16      9.73 o 
  -6   8   8       78.77       93.21     14.63 o 
  -5   8   8       36.47       30.07      8.79 o 
  -4   8   8      166.35      138.02     21.96 o 
  -3   8   8      463.62      485.51     42.52 o 
  -2   8   8      134.06      127.22     18.47 o 
  -1   8   8      250.26      222.55     18.90 o 
   0   8   8        0.22        4.29      2.41 o 
   1   8   8      288.86      303.87     17.68 o 
   2   8   8        6.88        4.25      2.35 o 
   3   8   8        7.77        3.07      3.02 o 
   4   8   8       42.13       37.64      4.62 o 
   5   8   8       13.46       15.68      3.66 o 
   6   8   8        6.17        7.31      2.98 o 
   7   8   8        0.24       -0.72      2.65 o 
   8   8   8        0.16        3.61      3.57 o 
 -10   9   8       11.25        8.59      5.29 o 
  -9   9   8       97.45      106.36     11.99 o 
  -8   9   8        8.28        6.91      5.65 o 
  -7   9   8       52.80       51.59     11.22 o 
  -6   9   8       14.30       10.21      7.84 o 
  -5   9   8      407.72      354.46     39.04 o 
  -4   9   8       32.55       49.14     12.20 o 
  -3   9   8      890.15      894.35     62.74 o 
  -2   9   8       79.64       70.40     14.64 o 
  -1   9   8      627.67      591.79     33.51 o 
   0   9   8        5.06        4.78      2.93 o 
   1   9   8      127.06      102.91     12.59 o 
   2   9   8       29.05       31.69      4.57 o 
   3   9   8        0.89        2.45      2.31 o 
   4   9   8      200.72      213.70     12.55 o 
   5   9   8      324.44      340.66     18.81 o 
   6   9   8        2.07        2.51      2.66 o 
   7   9   8       25.59       21.42      5.11 o 
  -9  10   8      108.57      116.39     16.26 o 
  -8  10   8        9.03       10.79     18.65 o 
  -7  10   8      290.05      324.80     32.41 o 
  -6  10   8      286.71      321.79     27.84 o 
  -5  10   8      597.38      735.07     62.04 o 
  -4  10   8       28.06       25.79     11.15 o 
  -3  10   8       47.17       35.15      7.49 o 
  -2  10   8      286.38      304.79     24.26 o 
  -1  10   8      142.32      133.24     20.91 o 
   0  10   8       83.94       66.17     10.46 o 
   1  10   8       51.31       38.61      6.54 o 
   2  10   8      334.66      325.20     17.20 o 
   3  10   8       15.23       10.50      3.38 o 
   4  10   8        9.13        4.11      3.50 o 
   5  10   8       82.22       91.55      9.41 o 
   6  10   8       56.69       55.58      7.84 o 
   7  10   8       55.49       39.73     11.15 o 
  -9  11   8        0.24       -1.91      6.60 o 
  -8  11   8       14.01        3.79      6.28 o 
  -7  11   8       24.72       15.34      8.71 o 
  -6  11   8       22.76       17.26      7.87 o 
  -5  11   8      302.86      313.64     27.93 o 
  -4  11   8        0.06        0.87      4.93 o 
  -3  11   8      227.02      226.85     29.10 o 
  -2  11   8       16.43        8.22      4.84 o 
  -1  11   8      138.00      125.06     14.29 o 
   0  11   8       92.15      108.42     13.03 o 
   1  11   8      161.93      125.54     13.54 o 
   2  11   8      214.54      191.27     17.25 o 
   3  11   8       18.68       20.90      4.07 o 
   4  11   8      141.34      130.21     12.69 o 
   5  11   8       27.95       17.94      5.05 o 
   6  11   8       19.18       19.12     13.94 o 
  -8  12   8        1.34       -6.15      6.15 o 
  -7  12   8      140.10      170.25     19.60 o 
  -6  12   8       80.30      110.83     21.26 o 
  -5  12   8      613.37      684.18     65.35 o 
  -4  12   8        4.61        3.04      5.16 o 
  -3  12   8       84.07       68.29     15.86 o 
  -2  12   8       21.50       17.17      5.36 o 
  -1  12   8       11.94       13.12      5.36 o 
   0  12   8      105.50       99.73     13.77 o 
   1  12   8      271.91      284.61     22.54 o 
   2  12   8        4.04        0.73      4.42 o 
   3  12   8        0.01       -1.05      4.18 o 
   4  12   8       18.75       19.17      8.71 o 
   5  12   8       90.83       82.83     10.56 o 
  -7  13   8      160.75      239.11     23.51 o 
  -6  13   8        0.20       -2.09      9.41 o 
  -5  13   8        0.24       -4.18      6.62 o 
  -4  13   8       91.50       85.29     13.30 o 
  -3  13   8      127.21      120.50     18.12 o 
  -2  13   8       16.57       31.02     15.86 o 
  -1  13   8       30.00       30.72      7.13 o 
   0  13   8      175.20      194.27     19.70 o 
   1  13   8        0.19       -2.88      6.62 o 
   2  13   8       99.75      108.87     13.45 o 
   3  13   8      131.23      137.07     16.03 o 
   4  13   8       16.07       34.85     11.85 o 
  -5  14   8        0.45       -7.32      7.32 o 
  -4  14   8       94.66      126.52     23.70 o 
  -3  14   8        1.29       10.77      5.69 o 
  -2  14   8      165.56      148.44     22.13 o 
  -1  14   8        2.76       -0.74      6.80 o 
   0  14   8       15.26       23.65      8.89 o 
   1  14   8        5.96       14.26      6.62 o 
   2  14   8       15.08        4.76      5.05 o 
   3  14   8       50.87       39.64      7.69 o 
  -3  15   8      123.64      142.35     21.61 o 
  -2  15   8        0.00       -1.74      5.18 o 
  -1  15   8        2.91        9.41      5.42 o 
   0  15   8        5.88        6.80      5.91 o 
   1  15   8       40.97       43.54      7.76 o 
   2  15   8       45.15       50.54     11.85 o 
   3  15   8       41.20       32.76      9.41 o 
  -2  16   8       19.56       44.26     12.90 o 
  -1  16   8      199.18      216.09     26.84 o 
   0  16   8        0.11        2.09      7.32 o 
 -11   0   9       77.65       79.83     14.38 o 
  -9   0   9        7.61       11.25      6.69 o 
  -7   0   9      437.35      475.10     32.71 o 
  -5   0   9      163.20      155.80     21.96 o 
  -3   0   9      383.22      389.61     24.51 o 
  -1   0   9      727.69      731.68     46.01 o 
   1   0   9        0.04        1.83      1.65 o 
   3   0   9      132.09      129.72      8.13 o 
 -11   1   9       45.78       32.24      6.87 o 
 -10   1   9      851.57      956.39     38.54 o 
  -9   1   9        2.62        8.90      7.45 o 
  -8   1   9       80.11       78.64      9.40 o 
  -7   1   9       65.21       58.17      9.16 o 
  -6   1   9        4.02       -0.94      3.52 o 
  -5   1   9       21.63       24.35      5.54 o 
  -4   1   9      152.35      144.72     12.45 o 
  -3   1   9       59.70       46.98      7.32 o 
  -2   1   9      175.67      159.17      9.76 o 
  -1   1   9       25.44       29.40      4.01 o 
   0   1   9     1390.82     1366.34     34.86 o 
   1   1   9        4.67        5.97      1.55 o 
   2   1   9       85.53       85.98      6.56 o 
   3   1   9       44.73       26.99      3.31 o 
   4   1   9       67.14       81.14      4.48 o 
   5   1   9       17.88       16.03      4.18 o 
   6   1   9       18.36       16.38      4.18 o 
   7   1   9       19.09       20.91      4.88 o 
   8   1   9       13.90       20.56      5.58 o 
   9   1   9        7.72        8.02      3.14 o 
 -11   2   9        3.46        2.67      4.66 o 
 -10   2   9       11.60        8.86      5.33 o 
  -9   2   9        0.24       -5.84      5.84 o 
  -8   2   9      480.86      473.27     24.19 o 
  -7   2   9       81.05       72.14     10.35 o 
  -6   2   9      418.96      449.33     30.67 o 
  -5   2   9      106.75       85.99     16.21 o 
  -4   2   9        0.70       -0.10      3.17 o 
  -3   2   9        5.29        1.93      1.86 o 
  -2   2   9      987.58      933.32     28.64 o 
  -1   2   9      448.83      476.83     20.87 o 
   0   2   9     1670.86     1775.53     47.12 o 
   1   2   9       93.03       77.00      6.60 o 
   2   2   9        8.63        2.50      1.81 o 
   3   2   9        0.10        2.20      1.66 o 
   4   2   9      442.96      471.53     16.95 o 
   5   2   9       31.31       22.11      3.81 o 
   6   2   9      374.40      390.71     24.75 o 
   7   2   9       76.13       77.72     10.46 o 
   8   2   9       18.75        4.53      4.18 o 
 -11   3   9       80.53      104.24     15.44 o 
 -10   3   9        0.72        6.48      4.33 o 
  -9   3   9      159.61      188.22     15.00 o 
  -8   3   9       45.20       55.89      7.88 o 
  -7   3   9      767.16      784.80     36.78 o 
  -6   3   9      134.57      145.22     16.13 o 
  -5   3   9       70.74       56.70      8.78 o 
  -4   3   9      832.86      820.49     33.32 o 
  -3   3   9      150.61      140.10     11.83 o 
  -2   3   9      127.04      119.11     14.79 o 
  -1   3   9      268.44      224.69     13.10 o 
   0   3   9       49.56       58.88      8.54 o 
   1   3   9        5.72        4.86      2.05 o 
   2   3   9      216.45      217.60     13.79 o 
   3   3   9       48.02       45.73      4.17 o 
   4   3   9        8.71        2.70      2.52 o 
   5   3   9      145.58      143.00      8.57 o 
   6   3   9       28.30       23.00      5.58 o 
   7   3   9       51.42       52.28      9.41 o 
   8   3   9        2.68        3.14      3.83 o 
 -11   4   9       10.32       12.54      4.81 o 
 -10   4   9        2.90       -2.87      4.10 o 
  -9   4   9      186.40      194.05     15.05 o 
  -8   4   9      125.17      108.80     12.83 o 
  -7   4   9        5.99        0.08      9.24 o 
  -6   4   9      160.53      149.92     21.44 o 
  -5   4   9        0.38        2.15      3.57 o 
  -4   4   9      152.12      143.27     12.18 o 
  -3   4   9      259.90      239.03     15.82 o 
  -2   4   9      260.90      253.31     15.33 o 
  -1   4   9        5.85        6.16      2.58 o 
   0   4   9       18.00        3.79      6.62 o 
   1   4   9      388.00      386.87     16.83 o 
   2   4   9        5.02        1.25      3.31 o 
   3   4   9       95.15       89.71      5.40 o 
   4   4   9        3.28        3.07      1.75 o 
   5   4   9        1.74        5.23      3.83 o 
   6   4   9      392.51      466.41     22.01 o 
   7   4   9       66.13       67.96     11.85 o 
   8   4   9        0.33        0.82      1.87 o 
 -11   5   9       12.74       16.74      5.67 o 
 -10   5   9      381.26      512.20     26.98 o 
  -9   5   9        5.84        1.12      6.83 o 
  -8   5   9       41.08       38.43     10.04 o 
  -7   5   9       31.84       21.63      6.49 o 
  -6   5   9      239.58      261.96     23.72 o 
  -5   5   9        6.74       -1.39      4.88 o 
  -4   5   9      217.87      224.11     28.23 o 
  -3   5   9       29.32       16.51      4.20 o 
  -2   5   9       41.80       53.79      8.58 o 
  -1   5   9        2.57        2.72      2.68 o 
   0   5   9       82.78       80.34      9.37 o 
   1   5   9        1.33       -0.10      2.44 o 
   2   5   9      451.23      433.56     22.43 o 
   3   5   9      195.45      204.78      9.85 o 
   4   5   9       16.28       14.60      2.92 o 
   5   5   9        0.05       -0.58      1.45 o 
   6   5   9        0.06       -0.58      1.42 o 
   7   5   9       74.55       83.45      5.58 o 
   8   5   9       16.39       16.03      5.93 o 
 -10   6   9        0.03        4.98      4.97 o 
  -9   6   9       39.16       56.35     19.00 o 
  -8   6   9       30.89       36.88      9.96 o 
  -7   6   9        6.44        7.32      7.32 o 
  -6   6   9      303.65      315.43     36.25 o 
  -5   6   9       23.20        9.41      6.27 o 
  -4   6   9       28.42       17.43      6.62 o 
  -3   6   9      121.86      135.93     19.87 o 
  -2   6   9       81.46       73.98     10.04 o 
  -1   6   9      644.27      666.48     33.98 o 
   0   6   9      152.40      139.06     13.00 o 
   1   6   9        3.17        3.04      2.65 o 
   2   6   9      158.61      162.34     11.73 o 
   3   6   9       75.69       73.33      6.69 o 
   4   6   9      319.18      340.40     20.63 o 
   5   6   9       12.59        9.78      2.26 o 
   6   6   9       49.70       48.46      4.32 o 
   7   6   9        1.16        2.05      2.28 o 
   8   6   9        3.10       10.46      5.23 o 
 -10   7   9       26.49       24.40     11.50 o 
  -9   7   9      117.03      139.51     18.61 o 
  -8   7   9       22.05        5.95     15.68 o 
  -7   7   9      373.73      478.89     50.19 o 
  -6   7   9      109.04      158.58     25.09 o 
  -5   7   9       68.08       58.90     14.29 o 
  -4   7   9      310.96      289.29     33.11 o 
  -3   7   9      442.65      407.44     38.34 o 
  -2   7   9       68.17       58.57      9.22 o 
  -1   7   9      505.28      526.59     30.47 o 
   0   7   9       34.20       24.71      5.78 o 
   1   7   9      188.71      193.13     13.12 o 
   2   7   9       28.05       16.03      7.15 o 
   3   7   9       14.21       10.56      4.58 o 
   4   7   9        9.33       12.46      5.32 o 
   5   7   9      185.36      166.83     10.98 o 
   6   7   9        0.44        0.49      2.38 o 
   7   7   9       81.47       76.44      7.27 o 
 -10   8   9       47.36       12.90     10.80 o 
  -9   8   9      120.01      136.31     17.87 o 
  -8   8   9        2.54        4.94      5.65 o 
  -7   8   9       32.37       14.64     10.80 o 
  -6   8   9      168.34      208.77     29.97 o 
  -5   8   9      103.21       99.33     20.22 o 
  -4   8   9        2.22       10.80      5.93 o 
  -3   8   9      350.77      310.55     33.81 o 
  -2   8   9        8.23        3.49      5.23 o 
  -1   8   9        9.37       14.84      7.49 o 
   0   8   9        2.61        1.78      2.62 o 
   1   8   9      194.92      172.17     13.02 o 
   2   8   9        9.39       13.77      3.67 o 
   3   8   9      281.79      292.78     17.84 o 
   4   8   9      207.23      238.08     15.61 o 
   5   8   9        0.83       -2.24      2.24 o 
   6   8   9      147.13      158.34     11.50 o 
   7   8   9       66.42       63.13      8.12 o 
  -9   9   9        6.96       18.14      6.95 o 
  -8   9   9       27.49       28.94      8.02 o 
  -7   9   9        7.42        1.74      7.67 o 
  -6   9   9      115.17      110.49     21.96 o 
  -5   9   9       13.22       14.29      9.76 o 
  -4   9   9        0.03       -2.44      5.93 o 
  -3   9   9        9.53        8.71      5.58 o 
  -2   9   9       30.62       17.43      8.36 o 
  -1   9   9       22.94       18.33     12.02 o 
   0   9   9       57.22       42.98      6.74 o 
   1   9   9       27.82       20.02      4.90 o 
   2   9   9      271.44      296.94     15.76 o 
   3   9   9       57.49       55.45      7.63 o 
   4   9   9       62.16       47.01      6.51 o 
   5   9   9        6.36        3.01      4.96 o 
   6   9   9        0.26        0.21      2.87 o 
  -9  10   9       59.16       65.87     15.34 o 
  -8  10   9        0.08        5.23      8.71 o 
  -7  10   9       96.66      140.46     25.09 o 
  -5  10   9        5.78       -1.39      6.97 o 
  -4  10   9       54.18       56.46     13.94 o 
  -3  10   9      210.45      266.99     23.42 o 
  -2  10   9        0.85        2.97      3.52 o 
  -1  10   9      143.66      145.65     15.88 o 
   0  10   9       61.24       57.67     17.95 o 
   1  10   9      251.87      272.49     17.88 o 
   2  10   9       18.22       10.68      3.19 o 
   3  10   9      448.19      521.05     27.37 o 
   4  10   9      132.07      134.24     12.72 o 
   5  10   9        0.48       -3.70      3.70 o 
   6  10   9        3.94        4.53      5.93 o 
  -7  11   9      281.76      252.69     37.64 o 
  -6  11   9        0.06       17.78      9.76 o 
  -5  11   9       33.85       31.72     13.24 o 
  -4  11   9        5.10        2.43      4.42 o 
  -3  11   9      147.22      133.26     16.03 o 
  -2  11   9       50.17       49.09      9.71 o 
  -1  11   9       76.80       98.14     14.64 o 
   0  11   9       27.95       22.45      9.06 o 
   1  11   9        6.65        4.62      6.27 o 
   2  11   9      442.92      488.73     49.32 o 
   3  11   9       54.79       76.66     19.00 o 
   4  11   9       27.11       30.97      8.89 o 
  -6  12   9       48.57       68.31     16.73 o 
  -5  12   9      168.34      182.44     20.45 o 
  -4  12   9      108.26       73.57     19.00 o 
  -3  12   9        1.80        5.05      4.68 o 
  -2  12   9       34.96       44.20      9.96 o 
  -1  12   9       17.08       24.57     11.15 o 
   0  12   9       65.61       77.40     10.97 o 
   1  12   9      117.98      124.64     14.29 o 
   2  12   9       61.12       39.23     17.43 o 
   3  12   9       31.06       10.11      7.32 o 
  -5  13   9        2.43        4.18      8.02 o 
  -4  13   9       25.48       17.70      5.93 o 
  -3  13   9        6.40       13.24      7.84 o 
  -2  13   9        1.91       -4.68      4.68 o 
  -1  13   9        0.15       -1.81      4.80 o 
   0  13   9       78.75       67.13     10.46 o 
   1  13   9       49.90       74.36     10.97 o 
   2  13   9       22.12       11.50      4.86 o 
  -4  14   9        0.93       -7.67      7.67 o 
  -3  14   9       56.03       54.46     10.27 o 
  -2  14   9        0.10       11.30      5.27 o 
  -1  14   9        5.06        1.23      5.93 o 
   0  14   9       89.00      112.96     29.10 o 
   1  14   9      191.24      192.30     18.65 o 
   2  14   9       97.81      108.74     15.34 o 
  -3  15   9      274.93      354.11     39.38 o 
  -2  15   9      129.20      107.35     16.73 o 
  -1  15   9      125.17      152.31     20.56 o 
 -10   0  10      110.90      157.89     28.58 o 
  -8   0  10      140.58      136.98     26.14 o 
  -6   0  10      439.47      437.76     43.92 o 
  -4   0  10       90.70       92.91     14.81 o 
  -2   0  10     1929.36     1881.17     66.54 o 
   0   0  10        0.10        1.05      2.32 o 
   2   0  10        4.97        6.41      3.07 o 
   4   0  10      170.65      175.75     10.10 o 
 -11   1  10       16.44       16.03      9.76 o 
 -10   1  10        2.28        4.93      6.50 o 
  -9   1  10      193.29      228.54     24.45 o 
  -8   1  10      137.26      141.14     17.84 o 
  -7   1  10       37.40       36.66     10.46 o 
  -6   1  10       97.59       93.28     13.00 o 
  -5   1  10      290.87      286.30     23.27 o 
  -4   1  10      648.42      658.34     30.63 o 
  -3   1  10      102.41       93.61      8.20 o 
  -2   1  10      144.10      146.43     10.00 o 
  -1   1  10      117.54      101.09      7.42 o 
   0   1  10        5.91        5.61      2.05 o 
   1   1  10       14.91        3.66      2.22 o 
   2   1  10      116.87      126.86     14.62 o 
   3   1  10        6.38        3.18      1.46 o 
   4   1  10       88.48       85.75      4.79 o 
   5   1  10        1.18        2.00      1.93 o 
   6   1  10      242.38      250.35     21.96 o 
   7   1  10      181.32      200.06     15.68 o 
 -11   2  10        8.05       -3.14      9.41 o 
 -10   2  10        6.22        1.88      9.93 o 
  -9   2  10      126.03       99.83     16.00 o 
  -8   2  10       43.45       33.88      9.08 o 
  -7   2  10      336.59      336.97     28.20 o 
  -6   2  10        9.14        9.68      4.71 o 
  -5   2  10       63.49       44.31     10.47 o 
  -4   2  10       16.87        5.46      3.73 o 
  -3   2  10      336.82      305.00     15.85 o 
  -2   2  10      588.00      535.29     20.86 o 
  -1   2  10      254.38      237.97     12.23 o 
   0   2  10      100.70       82.99     13.13 o 
   1   2  10        8.47       14.00      3.45 o 
   2   2  10        9.29       19.89      4.55 o 
   3   2  10       67.35       51.50      5.81 o 
   4   2  10      125.92      117.27      7.34 o 
   5   2  10      296.62      340.58     16.75 o 
   6   2  10       61.18       47.88      8.36 o 
   7   2  10      116.17      101.42     11.15 o 
 -10   3  10       25.69       17.00      8.09 o 
  -9   3  10       16.17       12.79      7.19 o 
  -8   3  10      467.94      499.78     83.13 o 
  -7   3  10       53.95       68.62     10.92 o 
  -6   3  10       81.27       68.79     11.26 o 
  -5   3  10      143.07      152.64     16.42 o 
  -4   3  10      465.94      469.83     24.50 o 
  -3   3  10        3.32        1.34      2.37 o 
  -2   3  10      496.14      537.43     29.73 o 
  -1   3  10        4.54        4.46      2.38 o 
   0   3  10        4.74        1.23      2.07 o 
   1   3  10       47.11       36.60      8.36 o 
   2   3  10        5.20        4.34      2.68 o 
   3   3  10       70.43       83.99      7.15 o 
   4   3  10      237.86      268.81     17.86 o 
   5   3  10        9.45       11.15      3.20 o 
   6   3  10      351.42      357.60     27.19 o 
   7   3  10        9.52        3.49      4.18 o 
 -10   4  10      130.04      141.33     40.08 o 
  -9   4  10       26.61       29.90     18.12 o 
  -8   4  10      179.19      193.52     21.73 o 
  -7   4  10      302.89      307.60     26.98 o 
  -6   4  10      857.38      953.84     50.26 o 
  -5   4  10       78.80       57.76     10.55 o 
  -4   4  10       88.69       70.10     10.35 o 
  -3   4  10      331.54      365.90     21.03 o 
  -2   4  10       11.28        8.31      2.78 o 
  -1   4  10        0.93       -1.50      1.99 o 
   0   4  10        9.84        1.87      2.58 o 
   1   4  10       26.02       35.90      9.41 o 
   2   4  10      232.03      247.81     24.75 o 
   3   4  10       46.54       51.21      4.35 o 
   4   4  10       10.36        6.61      2.21 o 
   5   4  10      236.03      258.01     14.60 o 
   6   4  10      121.99       95.85     14.29 o 
 -10   5  10        9.00       12.90     10.11 o 
  -9   5  10       68.88       45.20     12.70 o 
  -8   5  10       41.30       23.00      8.25 o 
  -7   5  10      188.42      216.01     44.79 o 
  -6   5  10       24.62        7.32      6.97 o 
  -5   5  10      198.09      191.70     27.88 o 
  -4   5  10        1.85        3.83      5.58 o 
  -3   5  10      101.56       97.49     16.90 o 
  -2   5  10      141.18      132.52     11.18 o 
  -1   5  10        0.05        3.14      7.67 o 
   0   5  10        8.47        8.49     10.80 o 
   1   5  10      137.62      147.78     20.22 o 
   2   5  10       28.28       16.89      5.79 o 
   3   5  10      511.16      507.76     18.31 o 
   4   5  10       51.04       58.19      9.91 o 
   5   5  10      248.47      286.56     13.29 o 
   6   5  10        0.24        2.89      1.62 o 
   7   5  10      318.56      417.20     24.05 o 
  -9   6  10      284.01      372.24     47.40 o 
  -8   6  10        0.39        7.32      8.02 o 
  -7   6  10        1.05       -1.05      7.32 o 
  -6   6  10      262.42      216.44     31.72 o 
  -5   6  10      200.57      247.11     31.72 o 
  -4   6  10        1.78        3.14      5.58 o 
  -3   6  10       58.61       52.70      8.86 o 
  -2   6  10      145.90      127.68     14.32 o 
  -1   6  10       45.55       47.80      8.12 o 
   0   6  10       94.74       96.52     11.39 o 
   1   6  10        2.32        3.73      3.18 o 
   2   6  10       90.19      111.99     10.11 o 
   3   6  10       17.86       17.02      3.71 o 
   4   6  10        4.05        0.72      2.48 o 
   5   6  10       58.84       62.78      8.37 o 
   6   6  10      260.81      308.16     14.79 o 
   7   6  10       42.25       48.45      8.71 o 
  -9   7  10      103.31       94.80     19.87 o 
  -8   7  10       21.04       17.43     10.80 o 
  -7   7  10        0.51       -5.23      6.62 o 
  -6   7  10        5.44       13.59      7.32 o 
  -5   7  10        3.50        6.62      5.93 o 
  -4   7  10       39.32       16.03      7.67 o 
  -3   7  10       66.86       95.15     16.03 o 
  -2   7  10      176.18      178.10     23.00 o 
  -1   7  10       66.88       60.21     10.98 o 
   0   7  10      390.75      402.26     40.43 o 
   1   7  10       49.55       37.50      5.78 o 
   2   7  10       68.44       61.36     11.15 o 
   3   7  10        1.88        6.92      2.46 o 
   4   7  10      389.54      422.52     21.18 o 
   5   7  10        0.43        2.09      3.45 o 
   6   7  10       19.54        9.28      3.81 o 
  -8   8  10        1.34       -7.67      7.67 o 
  -7   8  10       60.83       91.32     20.22 o 
  -6   8  10       64.74       72.15     16.38 o 
  -5   8  10       27.41       21.96      8.36 o 
  -4   8  10        6.39        9.06      5.93 o 
  -3   8  10        4.51       -2.44      5.23 o 
  -2   8  10      104.73       92.71     17.43 o 
  -1   8  10       89.59       63.78     13.24 o 
   0   8  10        7.75        7.66      3.42 o 
   1   8  10        1.33        1.60      3.58 o 
   2   8  10       37.98       29.69      5.87 o 
   3   8  10       81.88       88.76      9.19 o 
   4   8  10        0.27       -1.16      2.98 o 
   5   8  10      176.50      207.27     17.25 o 
   6   8  10       17.41       28.88      6.10 o 
  -8   9  10       29.91       35.90     12.55 o 
  -7   9  10      130.04      134.19     25.09 o 
  -6   9  10        0.04       -1.05      6.97 o 
  -5   9  10      204.42      213.30     31.02 o 
  -4   9  10       84.88       77.03     17.43 o 
  -3   9  10       41.31       25.09     10.80 o 
  -2   9  10       26.75       17.78      8.02 o 
  -1   9  10       51.29       55.95      8.73 o 
   0   9  10       82.10       53.54     10.63 o 
   1   9  10       92.79       74.24      8.47 o 
   2   9  10       23.99       22.16      5.18 o 
   3   9  10      328.04      359.35     21.41 o 
   4   9  10       21.47       25.90      7.01 o 
   5   9  10       69.65       73.58     15.34 o 
  -7  10  10       23.49        8.71      9.06 o 
  -6  10  10      434.63      487.26     52.63 o 
  -5  10  10      171.83      162.77     27.19 o 
  -4  10  10       21.80       11.85      6.97 o 
  -3  10  10       51.74       22.31      9.41 o 
  -2  10  10        1.20       -2.27      4.19 o 
  -1  10  10       10.07        6.44      4.17 o 
   0  10  10       12.62       13.18      5.05 o 
   1  10  10       62.67       57.93      8.87 o 
   2  10  10       61.67       60.50      7.72 o 
   3  10  10       20.05       14.68      4.39 o 
   4  10  10        8.23        5.39      5.71 o 
   5  10  10        0.73        5.93      5.58 o 
  -6  11  10       57.57       52.28     12.90 o 
  -5  11  10        3.64       10.80      9.76 o 
  -4  11  10       96.33       70.68     11.83 o 
  -3  11  10        0.73        1.02      4.76 o 
  -2  11  10       26.18       34.45     16.73 o 
  -1  11  10       18.02       24.83      8.71 o 
   0  11  10       27.14       39.45      8.01 o 
   1  11  10        0.29        8.70      4.66 o 
   2  11  10        0.18       -5.23      5.93 o 
   3  11  10       14.91       20.10      5.60 o 
   4  11  10        0.18        4.53      6.62 o 
  -5  12  10      205.73      197.97     31.02 o 
  -4  12  10       20.47       22.01     16.73 o 
  -3  12  10      165.19      207.39     21.29 o 
  -2  12  10       12.50        9.70      6.80 o 
  -1  12  10       43.09       29.44      7.15 o 
   0  12  10       26.26       31.35     12.20 o 
   1  12  10      104.98      102.86     12.11 o 
  -4  13  10       38.11       35.90     11.85 o 
  -3  13  10       34.26       33.43      7.53 o 
  -2  13  10      142.16      172.67     18.30 o 
  -1  13  10       64.98       64.89     10.52 o 
   0  13  10       22.30       10.80      4.66 o 
   1  13  10       74.54       49.14     12.55 o 
  -9   0  11      404.79      413.71     48.10 o 
  -7   0  11       78.38       57.16     16.38 o 
  -5   0  11       25.50       32.07     10.11 o 
  -3   0  11      178.21      154.90     16.31 o 
  -1   0  11       56.18       69.68      9.60 o 
   1   0  11        3.43        2.79      3.49 o 
   3   0  11       20.17       10.80      5.23 o 
   5   0  11      216.55      244.39     12.56 o 
  -9   1  11        6.63        2.00      6.28 o 
  -8   1  11      311.85      343.80     30.15 o 
  -7   1  11        5.07        8.92      5.51 o 
  -6   1  11      401.19      389.51     30.06 o 
  -5   1  11       20.95       30.04      9.06 o 
  -4   1  11        3.79        3.26      4.36 o 
  -3   1  11        5.55        4.69      3.12 o 
  -2   1  11      961.63     1000.93     32.00 o 
  -1   1  11        0.01       -0.90      2.08 o 
   0   1  11        4.51        1.82      5.27 o 
   1   1  11        0.08        1.05      3.14 o 
   2   1  11       24.68       22.94      4.55 o 
   3   1  11        4.36        0.51      1.69 o 
   4   1  11        7.85        7.90      2.31 o 
   5   1  11       11.65        9.62      2.12 o 
   6   1  11      225.84      245.23     12.68 o 
  -9   2  11      113.39       90.21     20.91 o 
  -8   2  11       11.44        8.67      9.76 o 
  -7   2  11      164.24      144.94     17.86 o 
  -6   2  11       54.11       41.92      8.86 o 
  -5   2  11        0.33       -3.92      7.15 o 
  -4   2  11      196.74      194.70     18.36 o 
  -3   2  11       54.48       58.24      7.50 o 
  -2   2  11      535.84      574.31     23.00 o 
  -1   2  11      212.70      198.69     20.61 o 
   0   2  11       23.26       19.32      4.25 o 
   1   2  11        0.99       -1.93      2.27 o 
   2   2  11      276.22      293.08     17.91 o 
   3   2  11       40.56       46.03      4.93 o 
   4   2  11       22.85       28.78      3.11 o 
   5   2  11       10.49       10.12      2.45 o 
  -9   3  11       88.51       95.23     14.99 o 
  -8   3  11       83.71       82.47     13.20 o 
  -7   3  11       16.59        6.65      6.19 o 
  -6   3  11        0.46       -3.26      4.31 o 
  -5   3  11       12.36       13.29      5.16 o 
  -4   3  11       76.26       64.46     12.37 o 
  -3   3  11       16.34       13.25      3.92 o 
  -2   3  11       94.56       65.22      8.04 o 
  -1   3  11        1.59        2.40      2.45 o 
   0   3  11      100.52      112.08     11.96 o 
   1   3  11      126.68      158.90     13.70 o 
   2   3  11       39.18       32.41      9.06 o 
   3   3  11       82.41      105.10     10.21 o 
   4   3  11       41.02       45.33     10.22 o 
   5   3  11       18.22       16.56     10.46 o 
  -9   4  11       67.41       67.60     19.34 o 
  -8   4  11       62.61       52.91     23.87 o 
  -7   4  11       61.83       57.93     19.52 o 
  -6   4  11        0.97        0.44      5.05 o 
  -5   4  11       64.85       60.11     15.51 o 
  -4   4  11       64.17       60.65     13.59 o 
  -3   4  11       29.02       17.17     10.28 o 
  -2   4  11       11.97       10.96      4.15 o 
  -1   4  11      294.00      278.04     17.09 o 
   0   4  11       84.32       66.45      7.57 o 
   1   4  11      140.86      138.02     20.56 o 
   2   4  11        1.02       -1.39      4.18 o 
   3   4  11        0.02        1.32      2.31 o 
   4   4  11       13.58       12.24      2.59 o 
   5   4  11      247.30      283.02     15.46 o 
  -8   5  11       89.63       64.83     18.82 o 
  -7   5  11       92.35      102.82     20.22 o 
  -6   5  11      124.48      133.84     23.70 o 
  -5   5  11       31.24       30.67     12.20 o 
  -4   5  11        6.00       12.20      6.62 o 
  -3   5  11        6.42        2.98      4.55 o 
  -2   5  11      436.81      439.64     30.04 o 
  -1   5  11       11.87       13.07      8.01 o 
   0   5  11      110.10      141.68     14.02 o 
   1   5  11      121.95      130.70     18.12 o 
   2   5  11       83.26       85.26      9.98 o 
   3   5  11       14.51       23.01      5.38 o 
   4   5  11      189.39      237.97     13.92 o 
   5   5  11       17.94       21.98      5.41 o 
   6   5  11      153.16      179.50     14.29 o 
  -8   6  11        0.76        9.41      8.71 o 
  -7   6  11       37.90       47.05     16.73 o 
  -6   6  11       13.52       34.85     12.90 o 
  -5   6  11      108.58       85.39     17.78 o 
  -4   6  11      144.68      112.93     19.52 o 
  -3   6  11       12.98        2.79      3.67 o 
  -2   6  11      215.39      254.23     20.28 o 
  -1   6  11      451.65      525.25     31.54 o 
   0   6  11        1.29        1.05      4.02 o 
   1   6  11       42.15       40.83      6.90 o 
   2   6  11      518.62      544.30     30.31 o 
   3   6  11       33.75       29.05      6.72 o 
   4   6  11       39.49       27.56      5.61 o 
   5   6  11       14.02        9.76      3.92 o 
  -7   7  11      103.81      115.71     21.96 o 
  -6   7  11        0.78       -5.93      7.67 o 
  -5   7  11       70.43       72.50     14.99 o 
  -4   7  11        1.71       10.46      6.27 o 
  -3   7  11       98.64       66.22     17.08 o 
  -2   7  11       17.63       17.78      8.71 o 
  -1   7  11       25.13       34.72      6.80 o 
   0   7  11       13.47        4.24      4.51 o 
   1   7  11      103.96      100.92     12.32 o 
   2   7  11       98.57      110.66     20.74 o 
   3   7  11      220.66      237.15     12.92 o 
   4   7  11       13.79        6.80      3.83 o 
   5   7  11        0.82       -4.88      4.88 o 
  -7   8  11        5.97       -1.39      8.02 o 
  -6   8  11       69.32       72.50     19.17 o 
  -5   8  11      146.95      147.43     25.44 o 
  -4   8  11        0.07        9.06      7.32 o 
  -3   8  11       28.09       12.90      8.36 o 
  -2   8  11       28.90       11.85      6.27 o 
  -1   8  11       45.93       59.25     13.59 o 
   0   8  11       17.18        0.63      3.32 o 
   1   8  11        6.57        4.84      4.42 o 
   2   8  11      146.80      165.19     13.53 o 
   3   8  11        6.85        7.48      3.41 o 
   4   8  11        0.72        3.77      4.04 o 
  -6   9  11       11.74       13.59     10.46 o 
  -5   9  11      151.21      126.52     24.75 o 
  -4   9  11        0.50       -1.05      6.97 o 
  -3   9  11       26.90       41.48     12.20 o 
  -2   9  11        7.67        2.79      6.97 o 
  -1   9  11        0.19        0.25      4.42 o 
   0   9  11        6.07        4.70      4.84 o 
   1   9  11        0.25       -0.81      3.92 o 
   2   9  11        6.22       -1.39      3.42 o 
   3   9  11        5.68       22.89      5.10 o 
   4   9  11        8.09       14.64      6.27 o 
  -5  10  11      128.02      169.04     29.97 o 
  -4  10  11       16.50       19.87      9.06 o 
  -3  10  11       61.89       77.14     11.20 o 
  -2  10  11       41.22       18.41      5.60 o 
  -1  10  11      117.68      104.35     13.82 o 
   0  10  11       65.33       58.38     10.12 o 
   1  10  11        1.54        1.05      6.27 o 
   2  10  11        9.71        2.21      4.10 o 
   3  10  11       27.48       22.73      6.28 o 
  -4  11  11       58.24       90.76     12.81 o 
  -3  11  11       13.35        4.90      5.01 o 
  -2  11  11        2.94       -1.74      4.68 o 
  -1  11  11        4.68       -1.24      4.55 o 
   0  11  11        7.16       -1.60      4.80 o 
  -2  12  11       49.12       39.38     13.24 o 
  -1  12  11        8.69       12.55      6.97 o 
   0  12  11       18.05        6.27      6.97 o 
  -8   0  12        2.72        8.36      8.71 o 
  -6   0  12       37.74       10.11      9.41 o 
  -4   0  12       20.93       32.76      9.41 o 
  -2   0  12      343.77      432.58     28.29 o 
   0   0  12      104.13       98.29     16.73 o 
   2   0  12      187.94      175.31     20.22 o 
   4   0  12      357.00      427.66     29.63 o 
  -8   1  12       60.25       70.34     11.21 o 
  -7   1  12       33.21       21.57     18.30 o 
  -6   1  12       39.48       23.35      8.54 o 
  -5   1  12       13.82        6.54      4.94 o 
  -4   1  12        2.65        4.88      4.68 o 
  -3   1  12       59.98       57.85      7.10 o 
  -2   1  12       19.31        9.54      3.38 o 
  -1   1  12      631.80      656.38     24.75 o 
   0   1  12      105.39       86.85     11.21 o 
   1   1  12       10.67        4.47      3.32 o 
   2   1  12       64.15       58.76      8.54 o 
   3   1  12       44.78       38.98      6.35 o 
   4   1  12       35.02       41.98      6.03 o 
   5   1  12        9.67       15.68      4.88 o 
  -8   2  12       63.48       75.55     17.25 o 
  -7   2  12      108.13      107.54     15.89 o 
  -6   2  12       79.63      100.89     14.15 o 
  -5   2  12        6.07        2.14      4.80 o 
  -4   2  12        3.36        3.74      9.24 o 
  -3   2  12       27.02       34.44      7.05 o 
  -2   2  12        6.51        1.98      3.81 o 
  -1   2  12       21.62        5.15      3.28 o 
   0   2  12       25.90       12.51      5.05 o 
   1   2  12       15.14       13.99      4.51 o 
   2   2  12        8.81        5.77      3.27 o 
   3   2  12       10.40        7.30      3.77 o 
   4   2  12       39.55       42.06      4.56 o 
   5   2  12      140.81      132.79     11.85 o 
  -7   3  12        1.47        3.17      6.28 o 
  -6   3  12      141.00      151.54     17.97 o 
  -5   3  12       96.68       91.37     18.30 o 
  -4   3  12        0.09        4.62      4.66 o 
  -3   3  12        0.38       -0.62      3.81 o 
  -2   3  12      159.41      153.14     13.13 o 
  -1   3  12        0.09        0.99      2.96 o 
   0   3  12      338.66      359.66     27.01 o 
   1   3  12       17.37       14.16      4.76 o 
   2   3  12       30.63       41.28     16.03 o 
   3   3  12       63.97       51.37      4.88 o 
   4   3  12       51.83       36.45      4.64 o 
   5   3  12       19.23       14.99      4.88 o 
  -7   4  12        0.40        1.20      6.00 o 
  -6   4  12      127.95      110.64     15.77 o 
  -5   4  12       68.56       62.39     14.99 o 
  -4   4  12       56.18       40.43     12.20 o 
  -3   4  12        1.00        1.93      5.40 o 
  -2   4  12      231.18      229.15     16.35 o 
  -1   4  12       51.46       62.44     11.68 o 
   0   4  12       61.72       51.55      8.37 o 
   1   4  12        1.74        0.42      5.23 o 
   2   4  12      360.94      409.68     27.39 o 
   3   4  12        2.21        0.42      2.07 o 
   4   4  12       28.70       35.69      5.69 o 
  -7   5  12        1.23        8.36      8.36 o 
  -6   5  12       51.88       62.04     18.12 o 
  -5   5  12        8.48       29.63     10.80 o 
  -4   5  12        7.25       13.59      6.97 o 
  -3   5  12      156.70      182.63     24.40 o 
  -2   5  12        8.81       12.28      4.88 o 
  -1   5  12      502.23      525.94     25.77 o 
   0   5  12       30.83       25.33      5.91 o 
   1   5  12       16.41       11.85      5.93 o 
   2   5  12      211.83      254.52     19.34 o 
   3   5  12      241.50      301.21     17.51 o 
   4   5  12       23.05       41.48      9.06 o 
  -6   6  12        1.99       11.50      8.36 o 
  -5   6  12        3.22       -6.27      7.32 o 
  -4   6  12        2.53        8.02      7.67 o 
  -3   6  12        5.42        3.14      6.27 o 
  -2   6  12       18.61       34.56      7.24 o 
  -1   6  12       46.50       35.83      5.92 o 
   0   6  12       15.20       23.70      8.71 o 
   1   6  12       94.21       91.52     11.82 o 
   2   6  12       81.01       69.00     15.16 o 
   3   6  12        5.14        4.22      2.51 o 
   4   6  12       88.52       96.89     14.29 o 
  -6   7  12      132.50      110.49     21.61 o 
  -5   7  12       24.29       32.41     12.90 o 
  -4   7  12       20.41       19.52      9.41 o 
  -3   7  12       22.78       10.11      6.27 o 
  -2   7  12       32.39       14.70      6.27 o 
  -1   7  12      129.38      122.34     18.47 o 
   0   7  12       23.58       22.58      6.51 o 
   1   7  12       27.22       19.76      5.76 o 
   2   7  12       94.65       61.48      7.83 o 
   3   7  12       18.72       16.33      3.76 o 
  -5   8  12        3.13        0.70      7.67 o 
  -4   8  12       21.79       18.47      9.41 o 
  -3   8  12        2.59       11.50      7.32 o 
  -2   8  12       18.79       12.55      7.32 o 
  -1   8  12       25.75       48.10     11.50 o 
   0   8  12       12.26        3.49      6.62 o 
   1   8  12      113.96      144.30     15.39 o 
   2   8  12       23.66       16.63      6.97 o 
   3   8  12       61.76       59.60     12.20 o 
  -4   9  12       35.67       33.46     12.55 o 
  -3   9  12       27.01       12.90      7.67 o 
  -2   9  12       54.32       48.80     11.50 o 
  -1   9  12       26.44       47.40     11.15 o 
   0   9  12       11.40       14.64      7.32 o 
   2   9  12        1.35        8.22      8.19 o 
  -3  10  12        8.46       -2.09      7.32 o 
  -2  10  12        4.88        3.49      7.32 o 
  -1  10  12       22.45       15.34      7.67 o 
  -5   0  13       25.60       23.00     10.11 o 
  -3   0  13       27.27       12.90      6.97 o 
  -1   0  13      284.28      271.86     31.02 o 
   1   0  13       85.08       87.13     15.34 o 
  -6   1  13        0.01       -3.67      5.69 o 
  -5   1  13       25.89       59.95     16.03 o 
  -4   1  13       26.32       30.81      8.54 o 
  -3   1  13       11.42        9.55      5.58 o 
  -2   1  13       95.11       73.53      7.48 o 
  -1   1  13       13.77       10.44      4.66 o 
   0   1  13        0.69        2.44      5.05 o 
   1   1  13        3.94        1.88      3.32 o 
   2   1  13      180.62      191.33     15.75 o 
  -6   2  13      108.88       95.56     14.27 o 
  -5   2  13       30.63       46.31     12.90 o 
  -4   2  13       12.38       12.51      6.10 o 
  -3   2  13        4.95        2.31      4.91 o 
  -2   2  13      505.04      562.91     27.83 o 
  -1   2  13      122.37      109.02     13.06 o 
   0   2  13       82.34       78.31     18.65 o 
   1   2  13        1.06        0.05      3.66 o 
   2   2  13       62.80       49.50      8.01 o 
  -6   3  13       96.91      110.14     20.22 o 
  -5   3  13       27.09       22.56      8.44 o 
  -4   3  13        6.54        6.27      6.97 o 
  -3   3  13       88.70       88.88     17.08 o 
  -2   3  13       21.97       21.66      6.75 o 
  -1   3  13       45.64       29.16     10.98 o 
   0   3  13        1.85       -2.27      5.75 o 
   1   3  13       20.85       33.19      6.35 o 
   2   3  13       10.65        6.97      3.57 o 
   3   3  13       65.88       81.21     11.15 o 
  -5   4  13       35.42       24.40     11.50 o 
  -4   4  13       32.21       20.91      9.06 o 
  -3   4  13        9.16       36.60     11.15 o 
  -2   4  13      211.31      188.56     17.66 o 
  -1   4  13        0.62        3.93      4.10 o 
   0   4  13       67.91       47.39     12.90 o 
   1   4  13       31.66       33.57      6.75 o 
   2   4  13        3.51       -2.68      3.42 o 
  -5   5  13       31.87       38.34     11.85 o 
  -4   5  13       43.55       33.11     10.80 o 
  -3   5  13        3.37        5.93      6.62 o 
  -2   5  13        0.20        3.90      4.10 o 
  -1   5  13       31.91       24.89     10.80 o 
   0   5  13        3.31        2.74      3.85 o 
   1   5  13        7.20       -2.18      3.42 o 
   2   5  13       56.98       70.06     11.85 o 
  -4   6  13        0.55        4.88      7.32 o 
  -3   6  13       16.18       42.87     10.80 o 
  -2   6  13       16.66       40.78     10.11 o 
  -1   6  13        0.06        0.70      5.23 o 
   0   6  13       45.05       32.62      8.89 o 
   1   6  13        0.03        3.92      3.60 o 
  -3   7  13       12.29       -3.83      8.02 o 
  -2   7  13       36.53        9.06      7.67 o 
  -1   7  13       22.79       15.68      6.62 o 
   0   7  13        0.68        5.23      4.88 o 
   1   7  13        0.02       -1.74      5.93 o 
  -3   8  13       19.36        8.02      7.32 o 
  -2   8  13       62.88       46.01     10.46 o 
  -1   8  13       25.90       15.34      5.58 o 
  -4   0  14      188.41      176.01     23.00 o 
  -2   0  14      359.30      336.69     36.25 o 
   0   0  14      148.17      186.82     23.35 o 
  -4   1  14       22.01        6.45      5.42 o 
  -3   1  14       39.71       59.43      9.12 o 
  -2   1  14      203.40      248.16     29.63 o 
  -1   1  14      299.10      369.57     26.67 o 
   0   1  14        1.17        0.00      5.23 o 
  -4   2  14       29.90        5.58      7.67 o 
  -3   2  14       26.21       25.44      8.71 o 
  -2   2  14       44.80       44.96     10.11 o 
  -1   2  14       80.23       64.01      9.61 o 
   0   2  14       27.25       28.93      8.36 o 
  -3   3  14       90.46      135.23     18.47 o 
  -2   3  14      556.23      642.35     52.98 o 
  -1   3  14       32.95       36.30      6.53 o 
  -3   4  14       30.41       16.73      8.02 o 
  -1   4  14      170.33      168.34     21.61 o 
                                                 
